# Supplementary material for: Behavioural variability among captive African elephants in the use of the trunk while feeding
Source: PeerJ. 2020 Aug 18;8:e9678. doi: 10.7717/peerj.9678 (PMC7441921; doi:10.7717/peerj.9678)
Supplement: Supplemental Information 2 — The first page contains the definition of the codes used in the second page to write the individuals, behaviours and manipulated items. The second page contains also the date and hour. In our article we focused on feeding behaviours but we observe many more behaviours implying the trunk and reported in this file. [file peerj-08-9678-s002.xlsx]

## Sheet: Repertoire
FEEDING		CODE		TYPE		CHARACTERISTICS		CODE
pinch		a1		hay		thin, manipulated by handfuls		f
side pinch		a2		small branch		a few mm diameter		b1
blow		a3		medium branch		< 2 cm diameter		b2
grasp		a4		large branch		> 2 cm diameter		b3
torsion/pressure		a5		apple		round and flat (disk)		p
bundling		a6		vegetable		cube or cylinder		l
shake		a7		granule		small and numerous		g
sweep		a8		bark		shaving		e
gather		a9		sand		very small grain		s
pull		a10		feces		crumbly material		c
search on the ground		a11		pop corn		round, small and light		pc
search in height		a12		no object				n
search in a box		a13
trunk to mouth		a14
ajust		a15
contact to mouth		a16		INDIVIDUALS		CODE
drink		a17		Juba		A1
bring to mouth		a18		Ashanti		A2
block		a19		Tana		A3
				M'Kali		A4
BODY CARE				Marge		B1
rub the eye		t1		N'Dala		B2
rub the tusk		t2
clean the ear		t3
caress		t4
rub		t5
whip		t6
spray		t7
touch herself		t8
treading water		t9
PLAY
touch the infrastructures		j1
manipulation of the game installations		j2
pull an object		j3
lay an object on her		j4
suck		j5
swing		j6
squirm		j7
sprinkle		j8
SOCIAL BEHAVIOURS
vocalizations		s1
blow		s2
advertisement		s3
trunk to mouth of a conspecific with U-shape		s4
trunk to mouth of a conspecific with S-shape		s5
touch of genitalia of a conspecific		s6
touch of the temple of a conspecific		s7
touch of the body of a conspecific		s8
touch of the anus of a conspecific		s9
touch of the eye of a conspecific		s10
touch the trunk of a conspecific		s11
lay the trunk on the head of a conspecific		s12
RESTING
resting on the head		r1
resting on the trunk		r2
resting on the ground		r3
resting on the infrastructures		r4
twisted trunk		r5
wound trunk		r6
CRISES
pulling ear		y1
grasp the leg with the trunk		y2
swing		y3
uptight trunk		y4
hits against bars		y5
OTHERS
exploration of an object		e1
exploration of the ground		e2
exploration of the environment		e3
suck the trunk		e4
twist		e5
guide		e6
back guide		e7
balancer		e8
snorkel		e9

## Sheet: Data
Sample order	Observation date	Starting hour of the observation	Code of the individual	Code of the behaviour	Code of the item
	format	format
	2019-12-03	10:12:00
	jj/mm/aa	hh:mm
# sample	date	hour	individual	behaviour	objet
2	2019-02-01	10:07:00	A1	a1	b1
2	2019-02-01	10:07:00	A1	a18	b1
2	2019-02-01	10:07:00	A1	a1	b1
2	2019-02-01	10:07:00	A1	a6	b1
2	2019-02-01	10:07:00	A1	a18	b1
2	2019-02-01	10:07:00	A1	a1	b1
2	2019-02-01	10:07:00	A1	a18	b1
3	2019-02-01	10:24:00	B2	a1	b1
3	2019-02-01	10:24:00	B2	a5	b1
3	2019-02-01	10:24:00	B2	a18	b1
3	2019-02-01	10:24:00	B2	a4	b1
3	2019-02-01	10:24:00	B2	a5	b1
3	2019-02-01	10:24:00	B2	a18	b1
3	2019-02-01	10:24:00	B2	a4	b1
3	2019-02-01	10:24:00	B2	a5	b1
3	2019-02-01	10:24:00	B2	a1	b1
3	2019-02-01	10:24:00	B2	a6	b1
3	2019-02-01	10:24:00	B2	a18	b1
3	2019-02-01	10:24:00	B2	a4	b1
3	2019-02-01	10:24:00	B2	a5	b1
3	2019-02-01	10:24:00	B2	a1	b1
3	2019-02-01	10:24:00	B2	a18	b1
3	2019-02-01	10:24:00	B2	a4	b1
3	2019-02-01	10:24:00	B2	a5	b1
3	2019-02-01	10:24:00	B2	a1	b1
3	2019-02-01	10:24:00	B2	a18	b1
3	2019-02-01	10:24:00	B2	a4	b1
3	2019-02-01	10:24:00	B2	a5	b1
3	2019-02-01	10:24:00	B2	a1	b1
3	2019-02-01	10:24:00	B2	a18	b1
3	2019-02-01	10:24:00	B2	a4	b1
3	2019-02-01	10:24:00	B2	a5	b1
3	2019-02-01	10:24:00	B2	a1	b1
3	2019-02-01	10:24:00	B2	a18	b1
3	2019-02-01	10:24:00	B2	a4	b1
3	2019-02-01	10:24:00	B2	a5	b1
3	2019-02-01	10:24:00	B2	a1	b1
3	2019-02-01	10:24:00	B2	a5	b1
3	2019-02-01	10:24:00	B2	a18	b1
3	2019-02-01	10:24:00	B2	a1	b1
3	2019-02-01	10:24:00	B2	a18	b1
3	2019-02-01	10:24:00	B2	a1	b1
3	2019-02-01	10:24:00	B2	a5	b1
3	2019-02-01	10:24:00	B2	a1	b1
3	2019-02-01	10:24:00	B2	a18	b1
3	2019-02-01	10:24:00	B2	a1	b1
3	2019-02-01	10:24:00	B2	a6	b1
3	2019-02-01	10:24:00	B2	a18	b1
3	2019-02-01	10:24:00	B2	a4	b1
3	2019-02-01	10:24:00	B2	a5	b1
3	2019-02-01	10:24:00	B2	a5	b1
3	2019-02-01	10:24:00	B2	a1	b1
3	2019-02-01	10:24:00	B2	a18	b1
3	2019-02-01	10:24:00	B2	a4	b1
3	2019-02-01	10:24:00	B2	a5	b1
3	2019-02-01	10:24:00	B2	a1	b1
3	2019-02-01	10:24:00	B2	a18	b1
3	2019-02-01	10:24:00	B2	a4	b1
3	2019-02-01	10:24:00	B2	a5	b1
3	2019-02-01	10:24:00	B2	a1	b1
3	2019-02-01	10:24:00	B2	a18	b1
3	2019-02-01	10:24:00	B2	a4	b1
3	2019-02-01	10:24:00	B2	a5	b1
3	2019-02-01	10:24:00	B2	a1	b1
3	2019-02-01	10:24:00	B2	a18	b1
3	2019-02-01	10:24:00	B2	a4	b1
3	2019-02-01	10:24:00	B2	a5	b1
3	2019-02-01	10:24:00	B2	a1	b1
3	2019-02-01	10:24:00	B2	a18	b1
3	2019-02-01	10:24:00	B2	a4	b1
3	2019-02-01	10:24:00	B2	a5	b1
3	2019-02-01	10:24:00	B2	a1	b1
3	2019-02-01	10:24:00	B2	a18	b1
3	2019-02-01	10:24:00	B2	a4	b1
3	2019-02-01	10:24:00	B2	a5	b1
3	2019-02-01	10:24:00	B2	a1	b1
3	2019-02-01	10:24:00	B2	a18	b1
3	2019-02-01	10:24:00	B2	a4	b1
3	2019-02-01	10:24:00	B2	a5	b1
3	2019-02-01	10:24:00	B2	a1	b1
3	2019-02-01	10:24:00	B2	a18	b1
3	2019-02-01	10:24:00	B2	a4	b1
3	2019-02-01	10:24:00	B2	a5	b1
3	2019-02-01	10:24:00	B2	a1	b1
3	2019-02-01	10:24:00	B2	a18	b1
3	2019-02-01	10:24:00	B2	a4	b1
3	2019-02-01	10:24:00	B2	a5	b1
3	2019-02-01	10:24:00	B2	a1	b1
3	2019-02-01	10:24:00	B2	a18	b1
3	2019-02-01	10:24:00	B2	a4	b1
3	2019-02-01	10:24:00	B2	a5	b1
6	2019-02-01	11:34:00	A4	a4	b1
6	2019-02-01	11:34:00	A4	a5	b1
6	2019-02-01	11:34:00	A4	a1	b1
6	2019-02-01	11:34:00	A4	a18	b1
6	2019-02-01	11:34:00	A4	a4	b1
6	2019-02-01	11:34:00	A4	a5	b1
6	2019-02-01	11:34:00	A4	a1	b1
6	2019-02-01	11:34:00	A4	a4	b1
6	2019-02-01	11:34:00	A4	a5	b1
6	2019-02-01	11:34:00	A4	a1	b1
6	2019-02-01	11:34:00	A4	a4	b1
6	2019-02-01	11:34:00	A4	a5	b1
6	2019-02-01	11:34:00	A4	a1	b1
6	2019-02-01	11:34:00	A4	a18	b1
7	2019-02-01	13:38:00	A2	a1	b1
8	2019-02-01	13:55:00	A1	a1	b1
11	2019-02-01	14:46:00	B1	a4	b1
11	2019-02-01	14:46:00	B1	a5	b1
11	2019-02-01	14:46:00	B1	a1	b1
11	2019-02-01	14:46:00	B1	a18	b1
11	2019-02-01	14:46:00	B1	a4	b1
11	2019-02-01	14:46:00	B1	a5	b1
11	2019-02-01	14:46:00	B1	a1	b1
11	2019-02-01	14:46:00	B1	a18	b1
11	2019-02-01	14:46:00	B1	a4	b1
11	2019-02-01	14:46:00	B1	a5	b1
11	2019-02-01	14:46:00	B1	a1	b1
11	2019-02-01	14:46:00	B1	a18	b1
11	2019-02-01	14:46:00	B1	a4	b1
11	2019-02-01	14:46:00	B1	a5	b1
11	2019-02-01	14:46:00	B1	a1	b1
11	2019-02-01	14:46:00	B1	a18	b1
11	2019-02-01	14:46:00	B1	a4	b1
11	2019-02-01	14:46:00	B1	a5	b1
11	2019-02-01	14:46:00	B1	a1	b1
11	2019-02-01	14:46:00	B1	a18	b1
11	2019-02-01	14:46:00	B1	a4	b1
11	2019-02-01	14:46:00	B1	a5	b1
11	2019-02-01	14:46:00	B1	a1	b1
11	2019-02-01	14:46:00	B1	a18	b1
11	2019-02-01	14:46:00	B1	a4	b1
11	2019-02-01	14:46:00	B1	a5	b1
11	2019-02-01	14:46:00	B1	a1	b1
11	2019-02-01	14:46:00	B1	a18	b1
11	2019-02-01	14:46:00	B1	a1	b1
11	2019-02-01	14:46:00	B1	a18	b1
11	2019-02-01	14:46:00	B1	a4	b1
11	2019-02-01	14:46:00	B1	a1	b1
11	2019-02-01	14:46:00	B1	a5	b1
11	2019-02-01	14:46:00	B1	a1	b1
11	2019-02-01	14:46:00	B1	a18	b1
11	2019-02-01	14:46:00	B1	a4	b1
11	2019-02-01	14:46:00	B1	a5	b1
11	2019-02-01	14:46:00	B1	a1	b1
11	2019-02-01	14:46:00	B1	a18	b1
11	2019-02-01	14:46:00	B1	a1	b1
11	2019-02-01	14:46:00	B1	a18	b1
12	2019-02-01	15:03:00	B2	a4	b1
12	2019-02-01	15:03:00	B2	a5	b1
12	2019-02-01	15:03:00	B2	a1	b1
12	2019-02-01	15:03:00	B2	a18	b1
12	2019-02-01	15:03:00	B2	a4	b1
12	2019-02-01	15:03:00	B2	a5	b1
12	2019-02-01	15:03:00	B2	a1	b1
12	2019-02-01	15:03:00	B2	a18	b1
12	2019-02-01	15:03:00	B2	a4	b1
12	2019-02-01	15:03:00	B2	a5	b1
12	2019-02-01	15:03:00	B2	a1	b1
12	2019-02-01	15:03:00	B2	a18	b1
12	2019-02-01	15:03:00	B2	a4	b1
12	2019-02-01	15:03:00	B2	a5	b1
12	2019-02-01	15:03:00	B2	a1	b1
12	2019-02-01	15:03:00	B2	a18	b1
12	2019-02-01	15:03:00	B2	a4	b1
12	2019-02-01	15:03:00	B2	a5	b1
12	2019-02-01	15:03:00	B2	a1	b1
12	2019-02-01	15:03:00	B2	a18	b1
12	2019-02-01	15:03:00	B2	a4	b1
12	2019-02-01	15:03:00	B2	a5	b1
12	2019-02-01	15:03:00	B2	a1	b1
12	2019-02-01	15:03:00	B2	a18	b1
12	2019-02-01	15:03:00	B2	a1	b1
12	2019-02-01	15:03:00	B2	a18	b1
12	2019-02-01	15:03:00	B2	a4	b1
12	2019-02-01	15:03:00	B2	a5	b1
12	2019-02-01	15:03:00	B2	a1	b1
12	2019-02-01	15:03:00	B2	a18	b1
12	2019-02-01	15:03:00	B2	a4	b1
12	2019-02-01	15:03:00	B2	a5	b1
12	2019-02-01	15:03:00	B2	a1	b1
12	2019-02-01	15:03:00	B2	a18	b1
12	2019-02-01	15:03:00	B2	a4	b1
12	2019-02-01	15:03:00	B2	a5	b1
12	2019-02-01	15:03:00	B2	a1	b1
12	2019-02-01	15:03:00	B2	a18	b1
12	2019-02-01	15:03:00	B2	a1	b1
12	2019-02-01	15:03:00	B2	a5	b1
12	2019-02-01	15:03:00	B2	a18	b1
12	2019-02-01	15:03:00	B2	a4	b1
12	2019-02-01	15:03:00	B2	a5	b1
12	2019-02-01	15:03:00	B2	a1	b1
12	2019-02-01	15:03:00	B2	a18	b1
12	2019-02-01	15:03:00	B2	a4	b1
12	2019-02-01	15:03:00	B2	a5	b1
12	2019-02-01	15:03:00	B2	a1	b1
12	2019-02-01	15:03:00	B2	a18	b1
12	2019-02-01	15:03:00	B2	a4	b1
12	2019-02-01	15:03:00	B2	a5	b1
12	2019-02-01	15:03:00	B2	a1	b1
12	2019-02-01	15:03:00	B2	a18	b1
12	2019-02-01	15:03:00	B2	a4	b1
12	2019-02-01	15:03:00	B2	a4	b1
12	2019-02-01	15:03:00	B2	a5	b1
12	2019-02-01	15:03:00	B2	a1	b1
12	2019-02-01	15:03:00	B2	a6	b1
12	2019-02-01	15:03:00	B2	a18	b1
12	2019-02-01	15:03:00	B2	a1	b1
12	2019-02-01	15:03:00	B2	a4	b1
12	2019-02-01	15:03:00	B2	a1	b1
12	2019-02-01	15:03:00	B2	a18	b1
12	2019-02-01	15:03:00	B2	a1	b1
12	2019-02-01	15:03:00	B2	a15	b1
12	2019-02-01	15:03:00	B2	a1	b1
12	2019-02-01	15:03:00	B2	a4	b1
12	2019-02-01	15:03:00	B2	a5	b1
12	2019-02-01	15:03:00	B2	a1	b1
12	2019-02-01	15:03:00	B2	a18	b1
12	2019-02-01	15:03:00	B2	a1	b1
12	2019-02-01	15:03:00	B2	a6	b1
12	2019-02-01	15:03:00	B2	a18	b1
13	2019-02-01	15:26:00	A1	a1	b1
13	2019-02-01	15:26:00	A1	a6	b1
13	2019-02-01	15:26:00	A1	a6	b1
13	2019-02-01	15:26:00	A1	a18	b1
13	2019-02-01	15:26:00	A1	a1	b1
13	2019-02-01	15:26:00	A1	a6	b1
13	2019-02-01	15:26:00	A1	a1	b1
13	2019-02-01	15:26:00	A1	a1	b1
13	2019-02-01	15:26:00	A1	a18	b1
13	2019-02-01	15:26:00	A1	a4	b1
13	2019-02-01	15:26:00	A1	a1	b1
13	2019-02-01	15:26:00	A1	a18	b1
13	2019-02-01	15:26:00	A1	a1	b1
13	2019-02-01	15:26:00	A1	a5	b1
13	2019-02-01	15:26:00	A1	a18	b1
13	2019-02-01	15:26:00	A1	a1	b1
13	2019-02-01	15:26:00	A1	a6	b1
13	2019-02-01	15:26:00	A1	a18	b1
13	2019-02-01	15:26:00	A1	a1	b1
13	2019-02-01	15:26:00	A1	a4	b1
13	2019-02-01	15:26:00	A1	a5	b1
15	2019-02-01	16:32:00	A4	a1	b1
15	2019-02-01	16:32:00	A4	a6	b1
15	2019-02-01	16:32:00	A4	a6	b1
17	2019-02-01	17:05:00	A2	a4	b1
17	2019-02-01	17:05:00	A2	a5	b1
17	2019-02-01	17:05:00	A2	a1	b1
17	2019-02-01	17:05:00	A2	a18	b1
17	2019-02-01	17:05:00	A2	a4	b1
17	2019-02-01	17:05:00	A2	a5	b1
17	2019-02-01	17:05:00	A2	a1	b1
17	2019-02-01	17:05:00	A2	a18	b1
17	2019-02-01	17:05:00	A2	a4	b1
17	2019-02-01	17:05:00	A2	a5	b1
17	2019-02-01	17:05:00	A2	a1	b1
17	2019-02-01	17:05:00	A2	a18	b1
17	2019-02-01	17:05:00	A2	a4	b1
17	2019-02-01	17:05:00	A2	a5	b1
17	2019-02-01	17:05:00	A2	a1	b1
17	2019-02-01	17:05:00	A2	a18	b1
17	2019-02-01	17:05:00	A2	a4	b1
17	2019-02-01	17:05:00	A2	a5	b1
17	2019-02-01	17:05:00	A2	a1	b1
17	2019-02-01	17:05:00	A2	a18	b1
17	2019-02-01	17:05:00	A2	a4	b1
17	2019-02-01	17:05:00	A2	a5	b1
17	2019-02-01	17:05:00	A2	a1	b1
17	2019-02-01	17:05:00	A2	a18	b1
17	2019-02-01	17:05:00	A2	a1	b1
17	2019-02-01	17:05:00	A2	a18	b1
17	2019-02-01	17:05:00	A2	a4	b1
17	2019-02-01	17:05:00	A2	a5	b1
17	2019-02-01	17:05:00	A2	a1	b1
17	2019-02-01	17:05:00	A2	a18	b1
17	2019-02-01	17:05:00	A2	a4	b1
17	2019-02-01	17:05:00	A2	a5	b1
17	2019-02-01	17:05:00	A2	a1	b1
17	2019-02-01	17:05:00	A2	a18	b1
17	2019-02-01	17:05:00	A2	a4	b1
17	2019-02-01	17:05:00	A2	a5	b1
17	2019-02-01	17:05:00	A2	a1	b1
17	2019-02-01	17:05:00	A2	a18	b1
17	2019-02-01	17:05:00	A2	a1	b1
17	2019-02-01	17:05:00	A2	a6	b1
17	2019-02-01	17:05:00	A2	a6	b1
17	2019-02-01	17:05:00	A2	a6	b1
17	2019-02-01	17:05:00	A2	a18	b1
17	2019-02-01	17:05:00	A2	a4	b1
17	2019-02-01	17:05:00	A2	a5	b1
17	2019-02-01	17:05:00	A2	a1	b1
17	2019-02-01	17:05:00	A2	a18	b1
17	2019-02-01	17:05:00	A2	a4	b1
17	2019-02-01	17:05:00	A2	a5	b1
17	2019-02-01	17:05:00	A2	a1	b1
17	2019-02-01	17:05:00	A2	a18	b1
17	2019-02-01	17:05:00	A2	a1	b1
17	2019-02-01	17:05:00	A2	a5	b1
17	2019-02-01	17:05:00	A2	a18	b1
17	2019-02-01	17:05:00	A2	a4	b1
17	2019-02-01	17:05:00	A2	a5	b1
17	2019-02-01	17:05:00	A2	a1	b1
17	2019-02-01	17:05:00	A2	a18	b1
17	2019-02-01	17:05:00	A2	a4	b1
17	2019-02-01	17:05:00	A2	a5	b1
17	2019-02-01	17:05:00	A2	a1	b1
17	2019-02-01	17:05:00	A2	a18	b1
17	2019-02-01	17:05:00	A2	a4	b1
17	2019-02-01	17:05:00	A2	a5	b1
17	2019-02-01	17:05:00	A2	a1	b1
17	2019-02-01	17:05:00	A2	a18	b1
17	2019-02-01	17:05:00	A2	a4	b1
17	2019-02-01	17:05:00	A2	a5	b1
17	2019-02-01	17:05:00	A2	a1	b1
17	2019-02-01	17:05:00	A2	a18	b1
17	2019-02-01	17:05:00	A2	a4	b1
17	2019-02-01	17:05:00	A2	a5	b1
17	2019-02-01	17:05:00	A2	a1	b1
17	2019-02-01	17:05:00	A2	a18	b1
17	2019-02-01	17:05:00	A2	a4	b1
17	2019-02-01	17:05:00	A2	a5	b1
17	2019-02-01	17:05:00	A2	a1	b1
17	2019-02-01	17:05:00	A2	a18	b1
17	2019-02-01	17:05:00	A2	a1	b1
17	2019-02-01	17:05:00	A2	a18	b1
17	2019-02-01	17:05:00	A2	a4	b1
17	2019-02-01	17:05:00	A2	a1	b1
17	2019-02-01	17:05:00	A2	a18	b1
17	2019-02-01	17:05:00	A2	a4	b1
17	2019-02-01	17:05:00	A2	a5	b1
17	2019-02-01	17:05:00	A2	a1	b1
17	2019-02-01	17:05:00	A2	a18	b1
18	2019-02-01	17:21:00	A3	a1	b1
18	2019-02-01	17:21:00	A3	a18	b1
18	2019-02-01	17:21:00	A3	a4	b1
18	2019-02-01	17:21:00	A3	a10	b1
18	2019-02-01	17:21:00	A3	a4	b1
18	2019-02-01	17:21:00	A3	a10	b1
18	2019-02-01	17:21:00	A3	a4	b1
18	2019-02-01	17:21:00	A3	a5	b1
18	2019-02-01	17:21:00	A3	a1	b1
18	2019-02-01	17:21:00	A3	a18	b1
18	2019-02-01	17:21:00	A3	a4	b1
18	2019-02-01	17:21:00	A3	a1	b1
18	2019-02-01	17:21:00	A3	a18	b1
18	2019-02-01	17:21:00	A3	a4	b1
18	2019-02-01	17:21:00	A3	a1	b1
18	2019-02-01	17:21:00	A3	a18	b1
18	2019-02-01	17:21:00	A3	a4	b1
18	2019-02-01	17:21:00	A3	a6	b1
18	2019-02-01	17:21:00	A3	a1	b1
18	2019-02-01	17:21:00	A3	a18	b1
18	2019-02-01	17:21:00	A3	a4	b1
18	2019-02-01	17:21:00	A3	a10	b1
18	2019-02-01	17:21:00	A3	a15	b1
18	2019-02-01	17:21:00	A3	a4	b1
18	2019-02-01	17:21:00	A3	a4	b1
18	2019-02-01	17:21:00	A3	a6	b1
18	2019-02-01	17:21:00	A3	a1	b1
18	2019-02-01	17:21:00	A3	a18	b1
18	2019-02-01	17:21:00	A3	a4	b1
18	2019-02-01	17:21:00	A3	a1	b1
18	2019-02-01	17:21:00	A3	a18	b1
18	2019-02-01	17:21:00	A3	a1	b1
18	2019-02-01	17:21:00	A3	a10	b1
18	2019-02-01	17:21:00	A3	a1	b1
18	2019-02-01	17:21:00	A3	a18	b1
18	2019-02-01	17:21:00	A3	a4	b1
18	2019-02-01	17:21:00	A3	a5	b1
18	2019-02-01	17:21:00	A3	a1	b1
18	2019-02-01	17:21:00	A3	a18	b1
18	2019-02-01	17:21:00	A3	a1	b1
18	2019-02-01	17:21:00	A3	a18	b1
18	2019-02-01	17:21:00	A3	a1	b1
18	2019-02-01	17:21:00	A3	a5	b1
18	2019-02-01	17:21:00	A3	a18	b1
18	2019-02-01	17:21:00	A3	a4	b1
18	2019-02-01	17:21:00	A3	a5	b1
18	2019-02-01	17:21:00	A3	a10	b1
18	2019-02-01	17:21:00	A3	a1	b1
18	2019-02-01	17:21:00	A3	a18	b1
18	2019-02-01	17:21:00	A3	a4	b1
18	2019-02-01	17:21:00	A3	a1	b1
18	2019-02-01	17:21:00	A3	a18	b1
18	2019-02-01	17:21:00	A3	a15	b1
18	2019-02-01	17:21:00	A3	a4	b1
18	2019-02-01	17:21:00	A3	a1	b1
18	2019-02-01	17:21:00	A3	a18	b1
18	2019-02-01	17:21:00	A3	a15	b1
18	2019-02-01	17:21:00	A3	a1	b1
18	2019-02-01	17:21:00	A3	a18	b1
20	2019-02-04	10:11:00	A1	a4	b1
20	2019-02-04	10:11:00	A1	a5	b1
20	2019-02-04	10:11:00	A1	a1	b1
20	2019-02-04	10:11:00	A1	a18	b1
20	2019-02-04	10:11:00	A1	a4	b1
20	2019-02-04	10:11:00	A1	a5	b1
20	2019-02-04	10:11:00	A1	a1	b1
20	2019-02-04	10:11:00	A1	a18	b1
20	2019-02-04	10:11:00	A1	a1	b1
20	2019-02-04	10:11:00	A1	a18	b1
20	2019-02-04	10:11:00	A1	a1	b1
20	2019-02-04	10:11:00	A1	a18	b1
20	2019-02-04	10:11:00	A1	a4	b1
20	2019-02-04	10:11:00	A1	a5	b1
20	2019-02-04	10:11:00	A1	a1	b1
20	2019-02-04	10:11:00	A1	a18	b1
22	2019-02-04	10:45:00	B1	a4	b1
22	2019-02-04	10:45:00	B1	a5	b1
22	2019-02-04	10:45:00	B1	a1	b1
22	2019-02-04	10:45:00	B1	a6	b1
22	2019-02-04	10:45:00	B1	a18	b1
22	2019-02-04	10:45:00	B1	a15	b1
22	2019-02-04	10:45:00	B1	a1	b1
22	2019-02-04	10:45:00	B1	a5	b1
22	2019-02-04	10:45:00	B1	a1	b1
22	2019-02-04	10:45:00	B1	a5	b1
22	2019-02-04	10:45:00	B1	a18	b1
22	2019-02-04	10:45:00	B1	a1	b1
22	2019-02-04	10:45:00	B1	a18	b1
24	2019-02-04	11:46:00	A3	a4	b1
29	2019-02-04	15:38:00	B2	a1	b1
29	2019-02-04	15:38:00	B2	a6	b1
29	2019-02-04	15:38:00	B2	a6	b1
29	2019-02-04	15:38:00	B2	a18	b1
29	2019-02-04	15:38:00	B2	a1	b1
29	2019-02-04	15:38:00	B2	a6	b1
29	2019-02-04	15:38:00	B2	a18	b1
29	2019-02-04	15:38:00	B2	a4	b1
29	2019-02-04	15:38:00	B2	a5	b1
29	2019-02-04	15:38:00	B2	a1	b1
29	2019-02-04	15:38:00	B2	a18	b1
31	2019-02-05	09:57:00	B2	a4	b1
31	2019-02-05	09:57:00	B2	a1	b1
31	2019-02-05	09:57:00	B2	a18	b1
31	2019-02-05	09:57:00	B2	a4	b1
31	2019-02-05	09:57:00	B2	a5	b1
31	2019-02-05	09:57:00	B2	a1	b1
31	2019-02-05	09:57:00	B2	a18	b1
31	2019-02-05	09:57:00	B2	a4	b1
31	2019-02-05	09:57:00	B2	a5	b1
31	2019-02-05	09:57:00	B2	a1	b1
31	2019-02-05	09:57:00	B2	a18	b1
31	2019-02-05	09:57:00	B2	a4	b1
31	2019-02-05	09:57:00	B2	a5	b1
31	2019-02-05	09:57:00	B2	a1	b1
31	2019-02-05	09:57:00	B2	a18	b1
32	2019-02-05	10:13:00	A2	a4	b1
32	2019-02-05	10:13:00	A2	a5	b1
32	2019-02-05	10:13:00	A2	a1	b1
32	2019-02-05	10:13:00	A2	a18	b1
32	2019-02-05	10:13:00	A2	a4	b1
32	2019-02-05	10:13:00	A2	a5	b1
32	2019-02-05	10:13:00	A2	a1	b1
32	2019-02-05	10:13:00	A2	a18	b1
32	2019-02-05	10:13:00	A2	a4	b1
32	2019-02-05	10:13:00	A2	a10	b1
32	2019-02-05	10:13:00	A2	a1	b1
32	2019-02-05	10:13:00	A2	a18	b1
32	2019-02-05	10:13:00	A2	a4	b1
32	2019-02-05	10:13:00	A2	a10	b1
32	2019-02-05	10:13:00	A2	a1	b1
32	2019-02-05	10:13:00	A2	a18	b1
32	2019-02-05	10:13:00	A2	a4	b1
32	2019-02-05	10:13:00	A2	a5	b1
32	2019-02-05	10:13:00	A2	a1	b1
32	2019-02-05	10:13:00	A2	a18	b1
32	2019-02-05	10:13:00	A2	a4	b1
32	2019-02-05	10:13:00	A2	a10	b1
32	2019-02-05	10:13:00	A2	a1	b1
32	2019-02-05	10:13:00	A2	a18	b1
32	2019-02-05	10:13:00	A2	a4	b1
32	2019-02-05	10:13:00	A2	a1	b1
32	2019-02-05	10:13:00	A2	a18	b1
32	2019-02-05	10:13:00	A2	a1	b1
32	2019-02-05	10:13:00	A2	a18	b1
32	2019-02-05	10:13:00	A2	a4	b1
32	2019-02-05	10:13:00	A2	a10	b1
32	2019-02-05	10:13:00	A2	a1	b1
32	2019-02-05	10:13:00	A2	a18	b1
32	2019-02-05	10:13:00	A2	a4	b1
32	2019-02-05	10:13:00	A2	a1	b1
32	2019-02-05	10:13:00	A2	a18	b1
32	2019-02-05	10:13:00	A2	a1	b1
32	2019-02-05	10:13:00	A2	a18	b1
32	2019-02-05	10:13:00	A2	a15	b1
32	2019-02-05	10:13:00	A2	a1	b1
32	2019-02-05	10:13:00	A2	a18	b1
32	2019-02-05	10:13:00	A2	a4	b1
32	2019-02-05	10:13:00	A2	a10	b1
32	2019-02-05	10:13:00	A2	a1	b1
32	2019-02-05	10:13:00	A2	a18	b1
32	2019-02-05	10:13:00	A2	a4	b1
32	2019-02-05	10:13:00	A2	a10	b1
32	2019-02-05	10:13:00	A2	a1	b1
32	2019-02-05	10:13:00	A2	a18	b1
32	2019-02-05	10:13:00	A2	a1	b1
32	2019-02-05	10:13:00	A2	a18	b1
32	2019-02-05	10:13:00	A2	a1	b1
32	2019-02-05	10:13:00	A2	a18	b1
32	2019-02-05	10:13:00	A2	a4	b1
32	2019-02-05	10:13:00	A2	a5	b1
32	2019-02-05	10:13:00	A2	a1	b1
32	2019-02-05	10:13:00	A2	a18	b1
32	2019-02-05	10:13:00	A2	a4	b1
32	2019-02-05	10:13:00	A2	a5	b1
32	2019-02-05	10:13:00	A2	a1	b1
32	2019-02-05	10:13:00	A2	a18	b1
32	2019-02-05	10:13:00	A2	a4	b1
32	2019-02-05	10:13:00	A2	a5	b1
32	2019-02-05	10:13:00	A2	a1	b1
32	2019-02-05	10:13:00	A2	a18	b1
32	2019-02-05	10:13:00	A2	a4	b1
32	2019-02-05	10:13:00	A2	a5	b1
32	2019-02-05	10:13:00	A2	a1	b1
32	2019-02-05	10:13:00	A2	a18	b1
32	2019-02-05	10:13:00	A2	a1	b1
32	2019-02-05	10:13:00	A2	a18	b1
32	2019-02-05	10:13:00	A2	a4	b1
32	2019-02-05	10:13:00	A2	a10	b1
32	2019-02-05	10:13:00	A2	a1	b1
32	2019-02-05	10:13:00	A2	a18	b1
32	2019-02-05	10:13:00	A2	a4	b1
32	2019-02-05	10:13:00	A2	a5	b1
32	2019-02-05	10:13:00	A2	a1	b1
32	2019-02-05	10:13:00	A2	a18	b1
32	2019-02-05	10:13:00	A2	a4	b1
32	2019-02-05	10:13:00	A2	a5	b1
32	2019-02-05	10:13:00	A2	a1	b1
32	2019-02-05	10:13:00	A2	a18	b1
32	2019-02-05	10:13:00	A2	a4	b1
32	2019-02-05	10:13:00	A2	a5	b1
32	2019-02-05	10:13:00	A2	a1	b1
32	2019-02-05	10:13:00	A2	a18	b1
32	2019-02-05	10:13:00	A2	a1	b1
32	2019-02-05	10:13:00	A2	a18	b1
32	2019-02-05	10:13:00	A2	a1	b1
32	2019-02-05	10:13:00	A2	a18	b1
32	2019-02-05	10:13:00	A2	a4	b1
32	2019-02-05	10:13:00	A2	a5	b1
32	2019-02-05	10:13:00	A2	a1	b1
32	2019-02-05	10:13:00	A2	a18	b1
32	2019-02-05	10:13:00	A2	a4	b1
32	2019-02-05	10:13:00	A2	a5	b1
32	2019-02-05	10:13:00	A2	a1	b1
32	2019-02-05	10:13:00	A2	a18	b1
32	2019-02-05	10:13:00	A2	a15	b1
32	2019-02-05	10:13:00	A2	a4	b1
32	2019-02-05	10:13:00	A2	a5	b1
32	2019-02-05	10:13:00	A2	a1	b1
32	2019-02-05	10:13:00	A2	a18	b1
32	2019-02-05	10:13:00	A2	a4	b1
32	2019-02-05	10:13:00	A2	a5	b1
32	2019-02-05	10:13:00	A2	a1	b1
32	2019-02-05	10:13:00	A2	a18	b1
32	2019-02-05	10:13:00	A2	a4	b1
32	2019-02-05	10:13:00	A2	a5	b1
32	2019-02-05	10:13:00	A2	a1	b1
32	2019-02-05	10:13:00	A2	a18	b1
32	2019-02-05	10:13:00	A2	a4	b1
32	2019-02-05	10:13:00	A2	a5	b1
32	2019-02-05	10:13:00	A2	a4	b1
32	2019-02-05	10:13:00	A2	a5	b1
32	2019-02-05	10:13:00	A2	a1	b1
32	2019-02-05	10:13:00	A2	a18	b1
32	2019-02-05	10:13:00	A2	a4	b1
32	2019-02-05	10:13:00	A2	a5	b1
32	2019-02-05	10:13:00	A2	a1	b1
32	2019-02-05	10:13:00	A2	a18	b1
32	2019-02-05	10:13:00	A2	a1	b1
32	2019-02-05	10:13:00	A2	a1	b1
32	2019-02-05	10:13:00	A2	a1	b1
32	2019-02-05	10:13:00	A2	a18	b1
32	2019-02-05	10:13:00	A2	a1	b1
32	2019-02-05	10:13:00	A2	a18	b1
32	2019-02-05	10:13:00	A2	a4	b1
32	2019-02-05	10:13:00	A2	a4	b1
32	2019-02-05	10:13:00	A2	a5	b1
32	2019-02-05	10:13:00	A2	a1	b1
32	2019-02-05	10:13:00	A2	a18	b1
32	2019-02-05	10:13:00	A2	a1	b1
32	2019-02-05	10:13:00	A2	a6	b1
32	2019-02-05	10:13:00	A2	a6	b1
32	2019-02-05	10:13:00	A2	a6	b1
32	2019-02-05	10:13:00	A2	a18	b1
32	2019-02-05	10:13:00	A2	a1	b1
32	2019-02-05	10:13:00	A2	a18	b1
32	2019-02-05	10:13:00	A2	a4	b1
32	2019-02-05	10:13:00	A2	a5	b1
33	2019-02-05	10:29:00	A4	a1	b1
33	2019-02-05	10:29:00	A4	a4	b1
33	2019-02-05	10:29:00	A4	a1	b1
33	2019-02-05	10:29:00	A4	a18	b1
33	2019-02-05	10:29:00	A4	a1	b1
33	2019-02-05	10:29:00	A4	a15	b1
33	2019-02-05	10:29:00	A4	a1	b1
33	2019-02-05	10:29:00	A4	a6	b1
33	2019-02-05	10:29:00	A4	a6	b1
33	2019-02-05	10:29:00	A4	a18	b1
34	2019-02-05	11:21:00	A1	a1	b1
34	2019-02-05	11:21:00	A1	a6	b1
34	2019-02-05	11:21:00	A1	a18	b1
34	2019-02-05	11:21:00	A1	a1	b1
34	2019-02-05	11:21:00	A1	a1	b1
34	2019-02-05	11:21:00	A1	a18	b1
34	2019-02-05	11:21:00	A1	a1	b1
34	2019-02-05	11:21:00	A1	a6	b1
34	2019-02-05	11:21:00	A1	a18	b1
35	2019-02-05	11:38:00	A3	a1	b1
35	2019-02-05	11:38:00	A3	a6	b1
35	2019-02-05	11:38:00	A3	a6	b1
35	2019-02-05	11:38:00	A3	a18	b1
35	2019-02-05	11:38:00	A3	a15	b1
35	2019-02-05	11:38:00	A3	a1	b1
35	2019-02-05	11:38:00	A3	a18	b1
36	2019-02-05	11:55:00	B1	a1	b1
36	2019-02-05	11:55:00	B1	a1	b1
36	2019-02-05	11:55:00	B1	a4	b1
36	2019-02-05	11:55:00	B1	a4	b1
36	2019-02-05	11:55:00	B1	a10	b1
36	2019-02-05	11:55:00	B1	a1	b1
36	2019-02-05	11:55:00	B1	a18	b1
36	2019-02-05	11:55:00	B1	a4	b1
36	2019-02-05	11:55:00	B1	a10	b1
36	2019-02-05	11:55:00	B1	a1	b1
36	2019-02-05	11:55:00	B1	a18	b1
36	2019-02-05	11:55:00	B1	a4	b1
36	2019-02-05	11:55:00	B1	a10	b1
36	2019-02-05	11:55:00	B1	a1	b1
36	2019-02-05	11:55:00	B1	a18	b1
36	2019-02-05	11:55:00	B1	a4	b1
36	2019-02-05	11:55:00	B1	a10	b1
36	2019-02-05	11:55:00	B1	a1	b1
36	2019-02-05	11:55:00	B1	a18	b1
36	2019-02-05	11:55:00	B1	a4	b1
36	2019-02-05	11:55:00	B1	a10	b1
36	2019-02-05	11:55:00	B1	a1	b1
36	2019-02-05	11:55:00	B1	a18	b1
36	2019-02-05	11:55:00	B1	a4	b1
36	2019-02-05	11:55:00	B1	a10	b1
36	2019-02-05	11:55:00	B1	a1	b1
36	2019-02-05	11:55:00	B1	a18	b1
36	2019-02-05	11:55:00	B1	a4	b1
36	2019-02-05	11:55:00	B1	a10	b1
36	2019-02-05	11:55:00	B1	a1	b1
36	2019-02-05	11:55:00	B1	a6	b1
36	2019-02-05	11:55:00	B1	a18	b1
36	2019-02-05	11:55:00	B1	a4	b1
36	2019-02-05	11:55:00	B1	a10	b1
36	2019-02-05	11:55:00	B1	a1	b1
36	2019-02-05	11:55:00	B1	a6	b1
36	2019-02-05	11:55:00	B1	a18	b1
36	2019-02-05	11:55:00	B1	a4	b1
36	2019-02-05	11:55:00	B1	a10	b1
36	2019-02-05	11:55:00	B1	a1	b1
36	2019-02-05	11:55:00	B1	a18	b1
36	2019-02-05	11:55:00	B1	a4	b1
36	2019-02-05	11:55:00	B1	a10	b1
36	2019-02-05	11:55:00	B1	a1	b1
36	2019-02-05	11:55:00	B1	a18	b1
36	2019-02-05	11:55:00	B1	a4	b1
36	2019-02-05	11:55:00	B1	a10	b1
36	2019-02-05	11:55:00	B1	a1	b1
36	2019-02-05	11:55:00	B1	a18	b1
36	2019-02-05	11:55:00	B1	a4	b1
36	2019-02-05	11:55:00	B1	a10	b1
36	2019-02-05	11:55:00	B1	a1	b1
36	2019-02-05	11:55:00	B1	a18	b1
36	2019-02-05	11:55:00	B1	a4	b1
36	2019-02-05	11:55:00	B1	a10	b1
36	2019-02-05	11:55:00	B1	a1	b1
36	2019-02-05	11:55:00	B1	a18	b1
36	2019-02-05	11:55:00	B1	a4	b1
36	2019-02-05	11:55:00	B1	a10	b1
36	2019-02-05	11:55:00	B1	a4	b1
36	2019-02-05	11:55:00	B1	a10	b1
36	2019-02-05	11:55:00	B1	a4	b1
36	2019-02-05	11:55:00	B1	a10	b1
36	2019-02-05	11:55:00	B1	a1	b1
36	2019-02-05	11:55:00	B1	a18	b1
36	2019-02-05	11:55:00	B1	a4	b1
36	2019-02-05	11:55:00	B1	a1	b1
36	2019-02-05	11:55:00	B1	a18	b1
36	2019-02-05	11:55:00	B1	a1	b1
36	2019-02-05	11:55:00	B1	a18	b1
36	2019-02-05	11:55:00	B1	a4	b1
36	2019-02-05	11:55:00	B1	a5	b1
36	2019-02-05	11:55:00	B1	a1	b1
36	2019-02-05	11:55:00	B1	a18	b1
36	2019-02-05	11:55:00	B1	a4	b1
36	2019-02-05	11:55:00	B1	a5	b1
36	2019-02-05	11:55:00	B1	a1	b1
36	2019-02-05	11:55:00	B1	a18	b1
36	2019-02-05	11:55:00	B1	a4	b1
36	2019-02-05	11:55:00	B1	a5	b1
36	2019-02-05	11:55:00	B1	a1	b1
36	2019-02-05	11:55:00	B1	a18	b1
36	2019-02-05	11:55:00	B1	a4	b1
36	2019-02-05	11:55:00	B1	a5	b1
36	2019-02-05	11:55:00	B1	a1	b1
36	2019-02-05	11:55:00	B1	a18	b1
36	2019-02-05	11:55:00	B1	a4	b1
36	2019-02-05	11:55:00	B1	a10	b1
36	2019-02-05	11:55:00	B1	a1	b1
36	2019-02-05	11:55:00	B1	a18	b1
36	2019-02-05	11:55:00	B1	a4	b1
36	2019-02-05	11:55:00	B1	a5	b1
36	2019-02-05	11:55:00	B1	a1	b1
36	2019-02-05	11:55:00	B1	a18	b1
36	2019-02-05	11:55:00	B1	a4	b1
36	2019-02-05	11:55:00	B1	a1	b1
36	2019-02-05	11:55:00	B1	a18	b1
36	2019-02-05	11:55:00	B1	a4	b1
36	2019-02-05	11:55:00	B1	a1	b1
36	2019-02-05	11:55:00	B1	a18	b1
36	2019-02-05	11:55:00	B1	a4	b1
36	2019-02-05	11:55:00	B1	a5	b1
36	2019-02-05	11:55:00	B1	a1	b1
36	2019-02-05	11:55:00	B1	a18	b1
36	2019-02-05	11:55:00	B1	a4	b1
36	2019-02-05	11:55:00	B1	a1	b1
36	2019-02-05	11:55:00	B1	a18	b1
36	2019-02-05	11:55:00	B1	a4	b1
36	2019-02-05	11:55:00	B1	a5	b1
36	2019-02-05	11:55:00	B1	a1	b1
36	2019-02-05	11:55:00	B1	a6	b1
36	2019-02-05	11:55:00	B1	a1	b1
36	2019-02-05	11:55:00	B1	a18	b1
36	2019-02-05	11:55:00	B1	a1	b1
36	2019-02-05	11:55:00	B1	a18	b1
36	2019-02-05	11:55:00	B1	a15	b1
36	2019-02-05	11:55:00	B1	a4	b1
36	2019-02-05	11:55:00	B1	a5	b1
36	2019-02-05	11:55:00	B1	a1	b1
36	2019-02-05	11:55:00	B1	a18	b1
36	2019-02-05	11:55:00	B1	a4	b1
36	2019-02-05	11:55:00	B1	a5	b1
36	2019-02-05	11:55:00	B1	a4	b1
36	2019-02-05	11:55:00	B1	a5	b1
36	2019-02-05	11:55:00	B1	a1	b1
36	2019-02-05	11:55:00	B1	a18	b1
37	2019-02-05	14:26:00	A2	a4	b1
37	2019-02-05	14:26:00	A2	a5	b1
37	2019-02-05	14:26:00	A2	a1	b1
37	2019-02-05	14:26:00	A2	a18	b1
37	2019-02-05	14:26:00	A2	a4	b1
37	2019-02-05	14:26:00	A2	a1	b1
37	2019-02-05	14:26:00	A2	a18	b1
37	2019-02-05	14:26:00	A2	a4	b1
37	2019-02-05	14:26:00	A2	a5	b1
37	2019-02-05	14:26:00	A2	a1	b1
37	2019-02-05	14:26:00	A2	a18	b1
37	2019-02-05	14:26:00	A2	a4	b1
37	2019-02-05	14:26:00	A2	a5	b1
37	2019-02-05	14:26:00	A2	a1	b1
37	2019-02-05	14:26:00	A2	a18	b1
37	2019-02-05	14:26:00	A2	a4	b1
37	2019-02-05	14:26:00	A2	a5	b1
37	2019-02-05	14:26:00	A2	a1	b1
37	2019-02-05	14:26:00	A2	a18	b1
37	2019-02-05	14:26:00	A2	a4	b1
37	2019-02-05	14:26:00	A2	a10	b1
37	2019-02-05	14:26:00	A2	a1	b1
37	2019-02-05	14:26:00	A2	a18	b1
37	2019-02-05	14:26:00	A2	a4	b1
37	2019-02-05	14:26:00	A2	a10	b1
37	2019-02-05	14:26:00	A2	a1	b1
37	2019-02-05	14:26:00	A2	a18	b1
37	2019-02-05	14:26:00	A2	a4	b1
37	2019-02-05	14:26:00	A2	a5	b1
37	2019-02-05	14:26:00	A2	a1	b1
37	2019-02-05	14:26:00	A2	a18	b1
37	2019-02-05	14:26:00	A2	a4	b1
37	2019-02-05	14:26:00	A2	a5	b1
37	2019-02-05	14:26:00	A2	a1	b1
37	2019-02-05	14:26:00	A2	a18	b1
37	2019-02-05	14:26:00	A2	a4	b1
37	2019-02-05	14:26:00	A2	a5	b1
37	2019-02-05	14:26:00	A2	a1	b1
37	2019-02-05	14:26:00	A2	a18	b1
37	2019-02-05	14:26:00	A2	a4	b1
37	2019-02-05	14:26:00	A2	a5	b1
37	2019-02-05	14:26:00	A2	a1	b1
37	2019-02-05	14:26:00	A2	a18	b1
37	2019-02-05	14:26:00	A2	a4	b1
37	2019-02-05	14:26:00	A2	a5	b1
37	2019-02-05	14:26:00	A2	a1	b1
37	2019-02-05	14:26:00	A2	a18	b1
37	2019-02-05	14:26:00	A2	a4	b1
37	2019-02-05	14:26:00	A2	a5	b1
37	2019-02-05	14:26:00	A2	a1	b1
37	2019-02-05	14:26:00	A2	a18	b1
37	2019-02-05	14:26:00	A2	a4	b1
37	2019-02-05	14:26:00	A2	a5	b1
37	2019-02-05	14:26:00	A2	a1	b1
37	2019-02-05	14:26:00	A2	a18	b1
37	2019-02-05	14:26:00	A2	a4	b1
37	2019-02-05	14:26:00	A2	a5	b1
37	2019-02-05	14:26:00	A2	a1	b1
37	2019-02-05	14:26:00	A2	a18	b1
37	2019-02-05	14:26:00	A2	a4	b1
37	2019-02-05	14:26:00	A2	a5	b1
37	2019-02-05	14:26:00	A2	a1	b1
37	2019-02-05	14:26:00	A2	a18	b1
37	2019-02-05	14:26:00	A2	a4	b1
37	2019-02-05	14:26:00	A2	a5	b1
37	2019-02-05	14:26:00	A2	a1	b1
37	2019-02-05	14:26:00	A2	a18	b1
37	2019-02-05	14:26:00	A2	a4	b1
37	2019-02-05	14:26:00	A2	a5	b1
37	2019-02-05	14:26:00	A2	a1	b1
37	2019-02-05	14:26:00	A2	a18	b1
37	2019-02-05	14:26:00	A2	a4	b1
37	2019-02-05	14:26:00	A2	a5	b1
37	2019-02-05	14:26:00	A2	a1	b1
37	2019-02-05	14:26:00	A2	a18	b1
37	2019-02-05	14:26:00	A2	a4	b1
37	2019-02-05	14:26:00	A2	a5	b1
37	2019-02-05	14:26:00	A2	a1	b1
37	2019-02-05	14:26:00	A2	a18	b1
37	2019-02-05	14:26:00	A2	a4	b1
37	2019-02-05	14:26:00	A2	a5	b1
37	2019-02-05	14:26:00	A2	a1	b1
37	2019-02-05	14:26:00	A2	a18	b1
37	2019-02-05	14:26:00	A2	a1	b1
37	2019-02-05	14:26:00	A2	a18	b1
37	2019-02-05	14:26:00	A2	a4	b1
37	2019-02-05	14:26:00	A2	a1	b1
37	2019-02-05	14:26:00	A2	a18	b1
37	2019-02-05	14:26:00	A2	a4	b1
37	2019-02-05	14:26:00	A2	a5	b1
37	2019-02-05	14:26:00	A2	a1	b1
37	2019-02-05	14:26:00	A2	a18	b1
37	2019-02-05	14:26:00	A2	a4	b1
37	2019-02-05	14:26:00	A2	a5	b1
37	2019-02-05	14:26:00	A2	a5	b1
37	2019-02-05	14:26:00	A2	a5	b1
37	2019-02-05	14:26:00	A2	a1	b1
37	2019-02-05	14:26:00	A2	a18	b1
37	2019-02-05	14:26:00	A2	a1	b1
37	2019-02-05	14:26:00	A2	a5	b1
37	2019-02-05	14:26:00	A2	a18	b1
37	2019-02-05	14:26:00	A2	a1	b1
37	2019-02-05	14:26:00	A2	a18	b1
37	2019-02-05	14:26:00	A2	a4	b1
37	2019-02-05	14:26:00	A2	a5	b1
37	2019-02-05	14:26:00	A2	a5	b1
37	2019-02-05	14:26:00	A2	a1	b1
37	2019-02-05	14:26:00	A2	a18	b1
37	2019-02-05	14:26:00	A2	a4	b1
37	2019-02-05	14:26:00	A2	a5	b1
37	2019-02-05	14:26:00	A2	a1	b1
37	2019-02-05	14:26:00	A2	a18	b1
37	2019-02-05	14:26:00	A2	a4	b1
37	2019-02-05	14:26:00	A2	a5	b1
37	2019-02-05	14:26:00	A2	a1	b1
37	2019-02-05	14:26:00	A2	a18	b1
37	2019-02-05	14:26:00	A2	a1	b1
37	2019-02-05	14:26:00	A2	a6	b1
37	2019-02-05	14:26:00	A2	a18	b1
37	2019-02-05	14:26:00	A2	a4	b1
37	2019-02-05	14:26:00	A2	a5	b1
37	2019-02-05	14:26:00	A2	a1	b1
37	2019-02-05	14:26:00	A2	a18	b1
37	2019-02-05	14:26:00	A2	a4	b1
37	2019-02-05	14:26:00	A2	a5	b1
37	2019-02-05	14:26:00	A2	a1	b1
37	2019-02-05	14:26:00	A2	a18	b1
37	2019-02-05	14:26:00	A2	a1	b1
37	2019-02-05	14:26:00	A2	a18	b1
37	2019-02-05	14:26:00	A2	a4	b1
37	2019-02-05	14:26:00	A2	a5	b1
37	2019-02-05	14:26:00	A2	a1	b1
37	2019-02-05	14:26:00	A2	a18	b1
37	2019-02-05	14:26:00	A2	a4	b1
37	2019-02-05	14:26:00	A2	a5	b1
37	2019-02-05	14:26:00	A2	a1	b1
37	2019-02-05	14:26:00	A2	a18	b1
37	2019-02-05	14:26:00	A2	a4	b1
37	2019-02-05	14:26:00	A2	a5	b1
37	2019-02-05	14:26:00	A2	a1	b1
37	2019-02-05	14:26:00	A2	a18	b1
37	2019-02-05	14:26:00	A2	a1	b1
37	2019-02-05	14:26:00	A2	a18	b1
37	2019-02-05	14:26:00	A2	a1	b1
37	2019-02-05	14:26:00	A2	a18	b1
37	2019-02-05	14:26:00	A2	a1	b1
37	2019-02-05	14:26:00	A2	a6	b1
37	2019-02-05	14:26:00	A2	a6	b1
37	2019-02-05	14:26:00	A2	a6	b1
37	2019-02-05	14:26:00	A2	a6	b1
37	2019-02-05	14:26:00	A2	a18	b1
37	2019-02-05	14:26:00	A2	a4	b1
37	2019-02-05	14:26:00	A2	a5	b1
37	2019-02-05	14:26:00	A2	a1	b1
37	2019-02-05	14:26:00	A2	a18	b1
37	2019-02-05	14:26:00	A2	a1	b1
37	2019-02-05	14:26:00	A2	a18	b1
37	2019-02-05	14:26:00	A2	a1	b1
37	2019-02-05	14:26:00	A2	a18	b1
37	2019-02-05	14:26:00	A2	a1	b1
37	2019-02-05	14:26:00	A2	a18	b1
38	2019-02-05	14:43:00	B2	a4	b1
38	2019-02-05	14:43:00	B2	a5	b1
38	2019-02-05	14:43:00	B2	a4	b1
38	2019-02-05	14:43:00	B2	a5	b1
38	2019-02-05	14:43:00	B2	a1	b1
38	2019-02-05	14:43:00	B2	a7	b1
38	2019-02-05	14:43:00	B2	a18	b1
38	2019-02-05	14:43:00	B2	a4	b1
38	2019-02-05	14:43:00	B2	a5	b1
38	2019-02-05	14:43:00	B2	a5	b1
38	2019-02-05	14:43:00	B2	a1	b1
38	2019-02-05	14:43:00	B2	a18	b1
38	2019-02-05	14:43:00	B2	a4	b1
38	2019-02-05	14:43:00	B2	a5	b1
38	2019-02-05	14:43:00	B2	a5	b1
38	2019-02-05	14:43:00	B2	a1	b1
38	2019-02-05	14:43:00	B2	a18	b1
38	2019-02-05	14:43:00	B2	a4	b1
38	2019-02-05	14:43:00	B2	a5	b1
38	2019-02-05	14:43:00	B2	a1	b1
38	2019-02-05	14:43:00	B2	a18	b1
38	2019-02-05	14:43:00	B2	a4	b1
38	2019-02-05	14:43:00	B2	a5	b1
38	2019-02-05	14:43:00	B2	a1	b1
38	2019-02-05	14:43:00	B2	a18	b1
38	2019-02-05	14:43:00	B2	a4	b1
38	2019-02-05	14:43:00	B2	a5	b1
38	2019-02-05	14:43:00	B2	a1	b1
38	2019-02-05	14:43:00	B2	a18	b1
38	2019-02-05	14:43:00	B2	a4	b1
38	2019-02-05	14:43:00	B2	a5	b1
38	2019-02-05	14:43:00	B2	a4	b1
38	2019-02-05	14:43:00	B2	a5	b1
38	2019-02-05	14:43:00	B2	a4	b1
38	2019-02-05	14:43:00	B2	a5	b1
38	2019-02-05	14:43:00	B2	a1	b1
38	2019-02-05	14:43:00	B2	a18	b1
38	2019-02-05	14:43:00	B2	a4	b1
38	2019-02-05	14:43:00	B2	a5	b1
38	2019-02-05	14:43:00	B2	a1	b1
38	2019-02-05	14:43:00	B2	a6	b1
38	2019-02-05	14:43:00	B2	a7	b1
38	2019-02-05	14:43:00	B2	a6	b1
38	2019-02-05	14:43:00	B2	a18	b1
38	2019-02-05	14:43:00	B2	a4	b1
38	2019-02-05	14:43:00	B2	a5	b1
38	2019-02-05	14:43:00	B2	a1	b1
38	2019-02-05	14:43:00	B2	a18	b1
38	2019-02-05	14:43:00	B2	a4	b1
38	2019-02-05	14:43:00	B2	a5	b1
38	2019-02-05	14:43:00	B2	a5	b1
38	2019-02-05	14:43:00	B2	a1	b1
38	2019-02-05	14:43:00	B2	a5	b1
38	2019-02-05	14:43:00	B2	a1	b1
38	2019-02-05	14:43:00	B2	a18	b1
38	2019-02-05	14:43:00	B2	a1	b1
38	2019-02-05	14:43:00	B2	a18	b1
38	2019-02-05	14:43:00	B2	a1	b1
38	2019-02-05	14:43:00	B2	a6	b1
38	2019-02-05	14:43:00	B2	a18	b1
38	2019-02-05	14:43:00	B2	a1	b1
38	2019-02-05	14:43:00	B2	a4	b1
38	2019-02-05	14:43:00	B2	a5	b1
38	2019-02-05	14:43:00	B2	a5	b1
38	2019-02-05	14:43:00	B2	a4	b1
38	2019-02-05	14:43:00	B2	a5	b1
38	2019-02-05	14:43:00	B2	a1	b1
38	2019-02-05	14:43:00	B2	a18	b1
38	2019-02-05	14:43:00	B2	a1	b1
38	2019-02-05	14:43:00	B2	a18	b1
38	2019-02-05	14:43:00	B2	a8	b1
38	2019-02-05	14:43:00	B2	a8	b1
38	2019-02-05	14:43:00	B2	a1	b1
38	2019-02-05	14:43:00	B2	a6	b1
38	2019-02-05	14:43:00	B2	a6	b1
38	2019-02-05	14:43:00	B2	a18	b1
38	2019-02-05	14:43:00	B2	a8	b1
38	2019-02-05	14:43:00	B2	a1	b1
38	2019-02-05	14:43:00	B2	a6	b1
38	2019-02-05	14:43:00	B2	a18	b1
38	2019-02-05	14:43:00	B2	a1	b1
38	2019-02-05	14:43:00	B2	a18	b1
38	2019-02-05	14:43:00	B2	a1	b1
38	2019-02-05	14:43:00	B2	a18	b1
38	2019-02-05	14:43:00	B2	a1	b1
38	2019-02-05	14:43:00	B2	a18	b1
38	2019-02-05	14:43:00	B2	a1	b1
38	2019-02-05	14:43:00	B2	a1	b1
38	2019-02-05	14:43:00	B2	a6	b1
38	2019-02-05	14:43:00	B2	a18	b1
40	2019-02-05	15:25:00	A4	a1	b1
40	2019-02-05	15:25:00	A4	a18	b1
40	2019-02-05	15:25:00	A4	a1	b1
40	2019-02-05	15:25:00	A4	a18	b1
40	2019-02-05	15:25:00	A4	a1	b1
40	2019-02-05	15:25:00	A4	a6	b1
40	2019-02-05	15:25:00	A4	a6	b1
40	2019-02-05	15:25:00	A4	a6	b1
41	2019-02-05	16:02:00	A1	a1	b1
41	2019-02-05	16:02:00	A1	a18	b1
41	2019-02-05	16:02:00	A1	a1	b1
41	2019-02-05	16:02:00	A1	a18	b1
41	2019-02-05	16:02:00	A1	a1	b1
41	2019-02-05	16:02:00	A1	a10	b1
41	2019-02-05	16:02:00	A1	a18	b1
41	2019-02-05	16:02:00	A1	a1	b1
41	2019-02-05	16:02:00	A1	a18	b1
41	2019-02-05	16:02:00	A1	a4	b1
41	2019-02-05	16:02:00	A1	a5	b1
41	2019-02-05	16:02:00	A1	a1	b1
41	2019-02-05	16:02:00	A1	a18	b1
41	2019-02-05	16:02:00	A1	a4	b1
41	2019-02-05	16:02:00	A1	a1	b1
41	2019-02-05	16:02:00	A1	a18	b1
41	2019-02-05	16:02:00	A1	a4	b1
41	2019-02-05	16:02:00	A1	a5	b1
41	2019-02-05	16:02:00	A1	a1	b1
41	2019-02-05	16:02:00	A1	a18	b1
41	2019-02-05	16:02:00	A1	a4	b1
41	2019-02-05	16:02:00	A1	a5	b1
41	2019-02-05	16:02:00	A1	a4	b1
41	2019-02-05	16:02:00	A1	a5	b1
41	2019-02-05	16:02:00	A1	a1	b1
41	2019-02-05	16:02:00	A1	a18	b1
41	2019-02-05	16:02:00	A1	a4	b1
41	2019-02-05	16:02:00	A1	a10	b1
41	2019-02-05	16:02:00	A1	a1	b1
41	2019-02-05	16:02:00	A1	a18	b1
41	2019-02-05	16:02:00	A1	a4	b1
41	2019-02-05	16:02:00	A1	a5	b1
41	2019-02-05	16:02:00	A1	a1	b1
41	2019-02-05	16:02:00	A1	a18	b1
41	2019-02-05	16:02:00	A1	a1	b1
41	2019-02-05	16:02:00	A1	a18	b1
41	2019-02-05	16:02:00	A1	a4	b1
41	2019-02-05	16:02:00	A1	a10	b1
41	2019-02-05	16:02:00	A1	a1	b1
41	2019-02-05	16:02:00	A1	a18	b1
41	2019-02-05	16:02:00	A1	a4	b1
41	2019-02-05	16:02:00	A1	a10	b1
41	2019-02-05	16:02:00	A1	a1	b1
41	2019-02-05	16:02:00	A1	a18	b1
41	2019-02-05	16:02:00	A1	a4	b1
41	2019-02-05	16:02:00	A1	a10	b1
41	2019-02-05	16:02:00	A1	a1	b1
41	2019-02-05	16:02:00	A1	a18	b1
41	2019-02-05	16:02:00	A1	a1	b1
41	2019-02-05	16:02:00	A1	a6	b1
41	2019-02-05	16:02:00	A1	a18	b1
41	2019-02-05	16:02:00	A1	a1	b1
41	2019-02-05	16:02:00	A1	a18	b1
41	2019-02-05	16:02:00	A1	a4	b1
41	2019-02-05	16:02:00	A1	a10	b1
41	2019-02-05	16:02:00	A1	a1	b1
41	2019-02-05	16:02:00	A1	a6	b1
41	2019-02-05	16:02:00	A1	a18	b1
41	2019-02-05	16:02:00	A1	a4	b1
41	2019-02-05	16:02:00	A1	a5	b1
41	2019-02-05	16:02:00	A1	a1	b1
41	2019-02-05	16:02:00	A1	a18	b1
41	2019-02-05	16:02:00	A1	a4	b1
41	2019-02-05	16:02:00	A1	a5	b1
41	2019-02-05	16:02:00	A1	a1	b1
41	2019-02-05	16:02:00	A1	a18	b1
41	2019-02-05	16:02:00	A1	a4	b1
41	2019-02-05	16:02:00	A1	a5	b1
41	2019-02-05	16:02:00	A1	a1	b1
41	2019-02-05	16:02:00	A1	a18	b1
41	2019-02-05	16:02:00	A1	a4	b1
41	2019-02-05	16:02:00	A1	a5	b1
41	2019-02-05	16:02:00	A1	a1	b1
41	2019-02-05	16:02:00	A1	a18	b1
41	2019-02-05	16:02:00	A1	a4	b1
41	2019-02-05	16:02:00	A1	a5	b1
41	2019-02-05	16:02:00	A1	a1	b1
41	2019-02-05	16:02:00	A1	a18	b1
41	2019-02-05	16:02:00	A1	a4	b1
41	2019-02-05	16:02:00	A1	a5	b1
41	2019-02-05	16:02:00	A1	a1	b1
41	2019-02-05	16:02:00	A1	a18	b1
41	2019-02-05	16:02:00	A1	a1	b1
41	2019-02-05	16:02:00	A1	a18	b1
41	2019-02-05	16:02:00	A1	a1	b1
41	2019-02-05	16:02:00	A1	a18	b1
41	2019-02-05	16:02:00	A1	a1	b1
41	2019-02-05	16:02:00	A1	a18	b1
42	2019-02-05	16:25:00	A3	a4	b1
42	2019-02-05	16:25:00	A3	a10	b1
42	2019-02-05	16:25:00	A3	a1	b1
42	2019-02-05	16:25:00	A3	a18	b1
42	2019-02-05	16:25:00	A3	a4	b1
42	2019-02-05	16:25:00	A3	a10	b1
42	2019-02-05	16:25:00	A3	a1	b1
42	2019-02-05	16:25:00	A3	a18	b1
42	2019-02-05	16:25:00	A3	a4	b1
42	2019-02-05	16:25:00	A3	a10	b1
42	2019-02-05	16:25:00	A3	a1	b1
42	2019-02-05	16:25:00	A3	a18	b1
46	2019-02-06	11:46:00	A4	a4	b1
46	2019-02-06	11:46:00	A4	a1	b1
46	2019-02-06	11:46:00	A4	a6	b1
46	2019-02-06	11:46:00	A4	a18	b1
46	2019-02-06	11:46:00	A4	a4	b1
46	2019-02-06	11:46:00	A4	a4	b1
46	2019-02-06	11:46:00	A4	a5	b1
46	2019-02-06	11:46:00	A4	a1	b1
46	2019-02-06	11:46:00	A4	a18	b1
46	2019-02-06	11:46:00	A4	a15	b1
46	2019-02-06	11:46:00	A4	a4	b1
46	2019-02-06	11:46:00	A4	a5	b1
46	2019-02-06	11:46:00	A4	a15	b1
46	2019-02-06	11:46:00	A4	a1	b1
46	2019-02-06	11:46:00	A4	a1	b1
46	2019-02-06	11:46:00	A4	a10	b1
46	2019-02-06	11:46:00	A4	a18	b1
46	2019-02-06	11:46:00	A4	a4	b1
46	2019-02-06	11:46:00	A4	a5	b1
46	2019-02-06	11:46:00	A4	a4	b1
46	2019-02-06	11:46:00	A4	a5	b1
46	2019-02-06	11:46:00	A4	a4	b1
46	2019-02-06	11:46:00	A4	a5	b1
46	2019-02-06	11:46:00	A4	a1	b1
46	2019-02-06	11:46:00	A4	a5	b1
46	2019-02-06	11:46:00	A4	a4	b1
46	2019-02-06	11:46:00	A4	a5	b1
46	2019-02-06	11:46:00	A4	a6	b1
46	2019-02-06	11:46:00	A4	a4	b1
46	2019-02-06	11:46:00	A4	a5	b1
46	2019-02-06	11:46:00	A4	a1	b1
46	2019-02-06	11:46:00	A4	a18	b1
53	2019-02-06	17:01:00	B1	a1	b1
53	2019-02-06	17:01:00	B1	a6	b1
53	2019-02-06	17:01:00	B1	a18	b1
53	2019-02-06	17:01:00	B1	a1	b1
53	2019-02-06	17:01:00	B1	a18	b1
53	2019-02-06	17:01:00	B1	a4	b1
53	2019-02-06	17:01:00	B1	a5	b1
53	2019-02-06	17:01:00	B1	a4	b1
53	2019-02-06	17:01:00	B1	a5	b1
53	2019-02-06	17:01:00	B1	a1	b1
53	2019-02-06	17:01:00	B1	a18	b1
54	2019-02-06	17:18:00	B2	a4	b1
55	2019-02-07	09:54:00	A3	a4	b1
55	2019-02-07	09:54:00	A3	a5	b1
55	2019-02-07	09:54:00	A3	a1	b1
55	2019-02-07	09:54:00	A3	a18	b1
55	2019-02-07	09:54:00	A3	a1	b1
55	2019-02-07	09:54:00	A3	a18	b1
55	2019-02-07	09:54:00	A3	a1	b1
55	2019-02-07	09:54:00	A3	a18	b1
55	2019-02-07	09:54:00	A3	a1	b1
55	2019-02-07	09:54:00	A3	a18	b1
55	2019-02-07	09:54:00	A3	a4	b1
55	2019-02-07	09:54:00	A3	a5	b1
55	2019-02-07	09:54:00	A3	a1	b1
55	2019-02-07	09:54:00	A3	a18	b1
55	2019-02-07	09:54:00	A3	a1	b1
55	2019-02-07	09:54:00	A3	a6	b1
55	2019-02-07	09:54:00	A3	a6	b1
55	2019-02-07	09:54:00	A3	a18	b1
55	2019-02-07	09:54:00	A3	a1	b1
55	2019-02-07	09:54:00	A3	a18	b1
55	2019-02-07	09:54:00	A3	a4	b1
56	2019-02-07	10:10:00	A2	a4	b1
56	2019-02-07	10:10:00	A2	a5	b1
56	2019-02-07	10:10:00	A2	a1	b1
56	2019-02-07	10:10:00	A2	a18	b1
56	2019-02-07	10:10:00	A2	a1	b1
56	2019-02-07	10:10:00	A2	a18	b1
56	2019-02-07	10:10:00	A2	a1	b1
56	2019-02-07	10:10:00	A2	a1	b1
56	2019-02-07	10:10:00	A2	a18	b1
56	2019-02-07	10:10:00	A2	a1	b1
56	2019-02-07	10:10:00	A2	a18	b1
57	2019-02-07	10:27:00	B2	a1	b1
57	2019-02-07	10:27:00	B2	a4	b1
57	2019-02-07	10:27:00	B2	a5	b1
57	2019-02-07	10:27:00	B2	a4	b1
57	2019-02-07	10:27:00	B2	a5	b1
57	2019-02-07	10:27:00	B2	a4	b1
57	2019-02-07	10:27:00	B2	a5	b1
57	2019-02-07	10:27:00	B2	a1	b1
57	2019-02-07	10:27:00	B2	a18	b1
57	2019-02-07	10:27:00	B2	a4	b1
57	2019-02-07	10:27:00	B2	a5	b1
57	2019-02-07	10:27:00	B2	a1	b1
57	2019-02-07	10:27:00	B2	a18	b1
57	2019-02-07	10:27:00	B2	a4	b1
57	2019-02-07	10:27:00	B2	a5	b1
57	2019-02-07	10:27:00	B2	a4	b1
57	2019-02-07	10:27:00	B2	a5	b1
57	2019-02-07	10:27:00	B2	a1	b1
57	2019-02-07	10:27:00	B2	a18	b1
57	2019-02-07	10:27:00	B2	a4	b1
57	2019-02-07	10:27:00	B2	a5	b1
57	2019-02-07	10:27:00	B2	a4	b1
57	2019-02-07	10:27:00	B2	a5	b1
57	2019-02-07	10:27:00	B2	a6	b1
57	2019-02-07	10:27:00	B2	a1	b1
57	2019-02-07	10:27:00	B2	a18	b1
57	2019-02-07	10:27:00	B2	a4	b1
57	2019-02-07	10:27:00	B2	a5	b1
57	2019-02-07	10:27:00	B2	a1	b1
57	2019-02-07	10:27:00	B2	a18	b1
57	2019-02-07	10:27:00	B2	a4	b1
57	2019-02-07	10:27:00	B2	a5	b1
57	2019-02-07	10:27:00	B2	a1	b1
57	2019-02-07	10:27:00	B2	a18	b1
57	2019-02-07	10:27:00	B2	a4	b1
57	2019-02-07	10:27:00	B2	a5	b1
57	2019-02-07	10:27:00	B2	a1	b1
57	2019-02-07	10:27:00	B2	a18	b1
57	2019-02-07	10:27:00	B2	a4	b1
57	2019-02-07	10:27:00	B2	a5	b1
57	2019-02-07	10:27:00	B2	a1	b1
57	2019-02-07	10:27:00	B2	a18	b1
57	2019-02-07	10:27:00	B2	a4	b1
57	2019-02-07	10:27:00	B2	a5	b1
57	2019-02-07	10:27:00	B2	a1	b1
57	2019-02-07	10:27:00	B2	a18	b1
57	2019-02-07	10:27:00	B2	a4	b1
57	2019-02-07	10:27:00	B2	a5	b1
57	2019-02-07	10:27:00	B2	a4	b1
57	2019-02-07	10:27:00	B2	a5	b1
57	2019-02-07	10:27:00	B2	a1	b1
57	2019-02-07	10:27:00	B2	a6	b1
57	2019-02-07	10:27:00	B2	a18	b1
57	2019-02-07	10:27:00	B2	a4	b1
57	2019-02-07	10:27:00	B2	a1	b1
57	2019-02-07	10:27:00	B2	a18	b1
57	2019-02-07	10:27:00	B2	a4	b1
57	2019-02-07	10:27:00	B2	a1	b1
57	2019-02-07	10:27:00	B2	a18	b1
57	2019-02-07	10:27:00	B2	a4	b1
57	2019-02-07	10:27:00	B2	a5	b1
57	2019-02-07	10:27:00	B2	a1	b1
57	2019-02-07	10:27:00	B2	a18	b1
57	2019-02-07	10:27:00	B2	a4	b1
57	2019-02-07	10:27:00	B2	a5	b1
57	2019-02-07	10:27:00	B2	a1	b1
57	2019-02-07	10:27:00	B2	a6	b1
57	2019-02-07	10:27:00	B2	a6	b1
57	2019-02-07	10:27:00	B2	a18	b1
57	2019-02-07	10:27:00	B2	a4	b1
57	2019-02-07	10:27:00	B2	a5	b1
57	2019-02-07	10:27:00	B2	a1	b1
57	2019-02-07	10:27:00	B2	a18	b1
57	2019-02-07	10:27:00	B2	a4	b1
57	2019-02-07	10:27:00	B2	a5	b1
57	2019-02-07	10:27:00	B2	a1	b1
57	2019-02-07	10:27:00	B2	a18	b1
57	2019-02-07	10:27:00	B2	a4	b1
57	2019-02-07	10:27:00	B2	a4	b1
57	2019-02-07	10:27:00	B2	a5	b1
57	2019-02-07	10:27:00	B2	a1	b1
57	2019-02-07	10:27:00	B2	a18	b1
57	2019-02-07	10:27:00	B2	a4	b1
57	2019-02-07	10:27:00	B2	a5	b1
57	2019-02-07	10:27:00	B2	a4	b1
57	2019-02-07	10:27:00	B2	a5	b1
57	2019-02-07	10:27:00	B2	a1	b1
57	2019-02-07	10:27:00	B2	a18	b1
57	2019-02-07	10:27:00	B2	a4	b1
57	2019-02-07	10:27:00	B2	a5	b1
57	2019-02-07	10:27:00	B2	a1	b1
57	2019-02-07	10:27:00	B2	a18	b1
58	2019-02-07	11:08:00	A4	a4	b1
58	2019-02-07	11:08:00	A4	a10	b1
58	2019-02-07	11:08:00	A4	a4	b1
58	2019-02-07	11:08:00	A4	a5	b1
58	2019-02-07	11:08:00	A4	a1	b1
58	2019-02-07	11:08:00	A4	a18	b1
58	2019-02-07	11:08:00	A4	a4	b1
58	2019-02-07	11:08:00	A4	a5	b1
58	2019-02-07	11:08:00	A4	a1	b1
58	2019-02-07	11:08:00	A4	a18	b1
58	2019-02-07	11:08:00	A4	a4	b1
58	2019-02-07	11:08:00	A4	a5	b1
58	2019-02-07	11:08:00	A4	a1	b1
58	2019-02-07	11:08:00	A4	a18	b1
59	2019-02-07	11:25:00	B1	a4	b1
59	2019-02-07	11:25:00	B1	a10	b1
59	2019-02-07	11:25:00	B1	a1	b1
59	2019-02-07	11:25:00	B1	a18	b1
61	2019-02-07	13:35:00	B1	a1	b1
61	2019-02-07	13:35:00	B1	a6	b1
61	2019-02-07	13:35:00	B1	a4	b1
61	2019-02-07	13:35:00	B1	a1	b1
61	2019-02-07	13:35:00	B1	a18	b1
61	2019-02-07	13:35:00	B1	a4	b1
61	2019-02-07	13:35:00	B1	a5	b1
61	2019-02-07	13:35:00	B1	a1	b1
61	2019-02-07	13:35:00	B1	a18	b1
61	2019-02-07	13:35:00	B1	a4	b1
61	2019-02-07	13:35:00	B1	a5	b1
61	2019-02-07	13:35:00	B1	a1	b1
61	2019-02-07	13:35:00	B1	a18	b1
61	2019-02-07	13:35:00	B1	a1	b1
61	2019-02-07	13:35:00	B1	a18	b1
61	2019-02-07	13:35:00	B1	a1	b1
61	2019-02-07	13:35:00	B1	a18	b1
62	2019-02-07	13:52:00	B2	a1	b1
62	2019-02-07	13:52:00	B2	a6	b1
62	2019-02-07	13:52:00	B2	a18	b1
65	2019-02-07	14:41:00	A4	a1	b1
65	2019-02-07	14:41:00	A4	a1	b1
65	2019-02-07	14:41:00	A4	a6	b1
68	2019-02-07	15:38:00	A1	a1	b1
68	2019-02-07	15:38:00	A1	a6	b1
68	2019-02-07	15:38:00	A1	a18	b1
68	2019-02-07	15:38:00	A1	a1	b1
68	2019-02-07	15:38:00	A1	a6	b1
68	2019-02-07	15:38:00	A1	a1	b1
68	2019-02-07	15:38:00	A1	a4	b1
68	2019-02-07	15:38:00	A1	a6	b1
68	2019-02-07	15:38:00	A1	a1	b1
68	2019-02-07	15:38:00	A1	a18	b1
68	2019-02-07	15:38:00	A1	a1	b1
68	2019-02-07	15:38:00	A1	a18	b1
69	2019-02-07	15:54:00	A4	a1	b1
69	2019-02-07	15:54:00	A4	a18	b1
69	2019-02-07	15:54:00	A4	a1	b1
69	2019-02-07	15:54:00	A4	a18	b1
69	2019-02-07	15:54:00	A4	a1	b1
69	2019-02-07	15:54:00	A4	a6	b1
70	2019-02-07	16:33:00	A2	a4	b1
70	2019-02-07	16:33:00	A2	a5	b1
71	2019-02-07	16:52:00	B1	a4	b1
71	2019-02-07	16:52:00	B1	a5	b1
71	2019-02-07	16:52:00	B1	a1	b1
71	2019-02-07	16:52:00	B1	a18	b1
71	2019-02-07	16:52:00	B1	a1	b1
71	2019-02-07	16:52:00	B1	a6	b1
71	2019-02-07	16:52:00	B1	a6	b1
71	2019-02-07	16:52:00	B1	a18	b1
71	2019-02-07	16:52:00	B1	a1	b1
71	2019-02-07	16:52:00	B1	a10	b1
71	2019-02-07	16:52:00	B1	a1	b1
71	2019-02-07	16:52:00	B1	a4	b1
71	2019-02-07	16:52:00	B1	a1	b1
71	2019-02-07	16:52:00	B1	a18	b1
71	2019-02-07	16:52:00	B1	a1	b1
71	2019-02-07	16:52:00	B1	a18	b1
71	2019-02-07	16:52:00	B1	a1	b1
71	2019-02-07	16:52:00	B1	a18	b1
71	2019-02-07	16:52:00	B1	a4	b1
71	2019-02-07	16:52:00	B1	a1	b1
71	2019-02-07	16:52:00	B1	a18	b1
71	2019-02-07	16:52:00	B1	a1	b1
71	2019-02-07	16:52:00	B1	a10	b1
71	2019-02-07	16:52:00	B1	a1	b1
71	2019-02-07	16:52:00	B1	a4	b1
71	2019-02-07	16:52:00	B1	a5	b1
72	2019-02-07	17:09:00	A3	a4	b1
72	2019-02-07	17:09:00	A3	a1	b1
72	2019-02-07	17:09:00	A3	a18	b1
72	2019-02-07	17:09:00	A3	a4	b1
72	2019-02-07	17:09:00	A3	a1	b1
72	2019-02-07	17:09:00	A3	a18	b1
72	2019-02-07	17:09:00	A3	a4	b1
72	2019-02-07	17:09:00	A3	a1	b1
72	2019-02-07	17:09:00	A3	a18	b1
72	2019-02-07	17:09:00	A3	a1	b1
72	2019-02-07	17:09:00	A3	a5	b1
72	2019-02-07	17:09:00	A3	a1	b1
72	2019-02-07	17:09:00	A3	a18	b1
72	2019-02-07	17:09:00	A3	a1	b1
72	2019-02-07	17:09:00	A3	a5	b1
72	2019-02-07	17:09:00	A3	a1	b1
72	2019-02-07	17:09:00	A3	a18	b1
72	2019-02-07	17:09:00	A3	a1	b1
72	2019-02-07	17:09:00	A3	a5	b1
72	2019-02-07	17:09:00	A3	a1	b1
72	2019-02-07	17:09:00	A3	a18	b1
72	2019-02-07	17:09:00	A3	a4	b1
72	2019-02-07	17:09:00	A3	a5	b1
72	2019-02-07	17:09:00	A3	a1	b1
72	2019-02-07	17:09:00	A3	a18	b1
72	2019-02-07	17:09:00	A3	a4	b1
72	2019-02-07	17:09:00	A3	a5	b1
72	2019-02-07	17:09:00	A3	a1	b1
72	2019-02-07	17:09:00	A3	a18	b1
72	2019-02-07	17:09:00	A3	a1	b1
72	2019-02-07	17:09:00	A3	a10	b1
72	2019-02-07	17:09:00	A3	a18	b1
72	2019-02-07	17:09:00	A3	a4	b1
72	2019-02-07	17:09:00	A3	a5	b1
72	2019-02-07	17:09:00	A3	a1	b1
72	2019-02-07	17:09:00	A3	a18	b1
72	2019-02-07	17:09:00	A3	a4	b1
72	2019-02-07	17:09:00	A3	a5	b1
72	2019-02-07	17:09:00	A3	a1	b1
72	2019-02-07	17:09:00	A3	a18	b1
72	2019-02-07	17:09:00	A3	a4	b1
72	2019-02-07	17:09:00	A3	a1	b1
72	2019-02-07	17:09:00	A3	a18	b1
72	2019-02-07	17:09:00	A3	a4	b1
72	2019-02-07	17:09:00	A3	a5	b1
72	2019-02-07	17:09:00	A3	a1	b1
72	2019-02-07	17:09:00	A3	a18	b1
72	2019-02-07	17:09:00	A3	a4	b1
72	2019-02-07	17:09:00	A3	a5	b1
72	2019-02-07	17:09:00	A3	a1	b1
72	2019-02-07	17:09:00	A3	a18	b1
72	2019-02-07	17:09:00	A3	a4	b1
72	2019-02-07	17:09:00	A3	a1	b1
72	2019-02-07	17:09:00	A3	a18	b1
72	2019-02-07	17:09:00	A3	a4	b1
72	2019-02-07	17:09:00	A3	a1	b1
72	2019-02-07	17:09:00	A3	a18	b1
72	2019-02-07	17:09:00	A3	a4	b1
72	2019-02-07	17:09:00	A3	a5	b1
72	2019-02-07	17:09:00	A3	a4	b1
72	2019-02-07	17:09:00	A3	a5	b1
72	2019-02-07	17:09:00	A3	a1	b1
72	2019-02-07	17:09:00	A3	a18	b1
72	2019-02-07	17:09:00	A3	a4	b1
72	2019-02-07	17:09:00	A3	a1	b1
72	2019-02-07	17:09:00	A3	a18	b1
72	2019-02-07	17:09:00	A3	a4	b1
72	2019-02-07	17:09:00	A3	a1	b1
72	2019-02-07	17:09:00	A3	a18	b1
72	2019-02-07	17:09:00	A3	a4	b1
72	2019-02-07	17:09:00	A3	a4	b1
72	2019-02-07	17:09:00	A3	a1	b1
72	2019-02-07	17:09:00	A3	a18	b1
72	2019-02-07	17:09:00	A3	a1	b1
72	2019-02-07	17:09:00	A3	a10	b1
72	2019-02-07	17:09:00	A3	a18	b1
72	2019-02-07	17:09:00	A3	a4	b1
72	2019-02-07	17:09:00	A3	a1	b1
72	2019-02-07	17:09:00	A3	a18	b1
72	2019-02-07	17:09:00	A3	a4	b1
72	2019-02-07	17:09:00	A3	a1	b1
72	2019-02-07	17:09:00	A3	a18	b1
72	2019-02-07	17:09:00	A3	a4	b1
72	2019-02-07	17:09:00	A3	a4	b1
72	2019-02-07	17:09:00	A3	a5	b1
72	2019-02-07	17:09:00	A3	a1	b1
72	2019-02-07	17:09:00	A3	a18	b1
72	2019-02-07	17:09:00	A3	a4	b1
72	2019-02-07	17:09:00	A3	a1	b1
72	2019-02-07	17:09:00	A3	a18	b1
72	2019-02-07	17:09:00	A3	a4	b1
72	2019-02-07	17:09:00	A3	a5	b1
72	2019-02-07	17:09:00	A3	a1	b1
72	2019-02-07	17:09:00	A3	a18	b1
72	2019-02-07	17:09:00	A3	a4	b1
72	2019-02-07	17:09:00	A3	a5	b1
72	2019-02-07	17:09:00	A3	a1	b1
72	2019-02-07	17:09:00	A3	a18	b1
72	2019-02-07	17:09:00	A3	a15	b1
72	2019-02-07	17:09:00	A3	a4	b1
72	2019-02-07	17:09:00	A3	a5	b1
72	2019-02-07	17:09:00	A3	a4	b1
72	2019-02-07	17:09:00	A3	a1	b1
72	2019-02-07	17:09:00	A3	a18	b1
72	2019-02-07	17:09:00	A3	a4	b1
72	2019-02-07	17:09:00	A3	a5	b1
72	2019-02-07	17:09:00	A3	a1	b1
72	2019-02-07	17:09:00	A3	a18	b1
72	2019-02-07	17:09:00	A3	a4	b1
72	2019-02-07	17:09:00	A3	a1	b1
72	2019-02-07	17:09:00	A3	a18	b1
72	2019-02-07	17:09:00	A3	a4	b1
72	2019-02-07	17:09:00	A3	a1	b1
72	2019-02-07	17:09:00	A3	a18	b1
72	2019-02-07	17:09:00	A3	a4	b1
72	2019-02-07	17:09:00	A3	a1	b1
72	2019-02-07	17:09:00	A3	a18	b1
72	2019-02-07	17:09:00	A3	a4	b1
72	2019-02-07	17:09:00	A3	a1	b1
72	2019-02-07	17:09:00	A3	a18	b1
73	2019-02-08	09:21:00	A1	a1	b1
73	2019-02-08	09:21:00	A1	a5	b1
73	2019-02-08	09:21:00	A1	a18	b1
73	2019-02-08	09:21:00	A1	a1	b1
73	2019-02-08	09:21:00	A1	a6	b1
73	2019-02-08	09:21:00	A1	a6	b1
73	2019-02-08	09:21:00	A1	a1	b1
73	2019-02-08	09:21:00	A1	a18	b1
73	2019-02-08	09:21:00	A1	a1	b1
73	2019-02-08	09:21:00	A1	a6	b1
73	2019-02-08	09:21:00	A1	a1	b1
73	2019-02-08	09:21:00	A1	a1	b1
73	2019-02-08	09:21:00	A1	a5	b1
73	2019-02-08	09:21:00	A1	a1	b1
73	2019-02-08	09:21:00	A1	a18	b1
73	2019-02-08	09:21:00	A1	a1	b1
73	2019-02-08	09:21:00	A1	a6	b1
73	2019-02-08	09:21:00	A1	a6	b1
73	2019-02-08	09:21:00	A1	a6	b1
73	2019-02-08	09:21:00	A1	a18	b1
75	2019-02-08	09:56:00	B2	a1	b1
88	2019-02-08	16:21:00	A1	a1	b1
88	2019-02-08	16:21:00	A1	a18	b1
88	2019-02-08	16:21:00	A1	a1	b1
88	2019-02-08	16:21:00	A1	a18	b1
88	2019-02-08	16:21:00	A1	a1	b1
88	2019-02-08	16:21:00	A1	a10	b1
88	2019-02-08	16:21:00	A1	a18	b1
88	2019-02-08	16:21:00	A1	a4	b1
88	2019-02-08	16:21:00	A1	a10	b1
88	2019-02-08	16:21:00	A1	a4	b1
88	2019-02-08	16:21:00	A1	a10	b1
88	2019-02-08	16:21:00	A1	a4	b1
88	2019-02-08	16:21:00	A1	a10	b1
88	2019-02-08	16:21:00	A1	a1	b1
88	2019-02-08	16:21:00	A1	a18	b1
88	2019-02-08	16:21:00	A1	a1	b1
88	2019-02-08	16:21:00	A1	a18	b1
88	2019-02-08	16:21:00	A1	a4	b1
88	2019-02-08	16:21:00	A1	a10	b1
88	2019-02-08	16:21:00	A1	a1	b1
88	2019-02-08	16:21:00	A1	a18	b1
88	2019-02-08	16:21:00	A1	a1	b1
88	2019-02-08	16:21:00	A1	a18	b1
88	2019-02-08	16:21:00	A1	a1	b1
88	2019-02-08	16:21:00	A1	a18	b1
88	2019-02-08	16:21:00	A1	a4	b1
88	2019-02-08	16:21:00	A1	a10	b1
88	2019-02-08	16:21:00	A1	a4	b1
88	2019-02-08	16:21:00	A1	a10	b1
88	2019-02-08	16:21:00	A1	a1	b1
88	2019-02-08	16:21:00	A1	a18	b1
88	2019-02-08	16:21:00	A1	a4	b1
88	2019-02-08	16:21:00	A1	a10	b1
88	2019-02-08	16:21:00	A1	a4	b1
88	2019-02-08	16:21:00	A1	a10	b1
88	2019-02-08	16:21:00	A1	a1	b1
88	2019-02-08	16:21:00	A1	a18	b1
88	2019-02-08	16:21:00	A1	a1	b1
88	2019-02-08	16:21:00	A1	a18	b1
88	2019-02-08	16:21:00	A1	a4	b1
88	2019-02-08	16:21:00	A1	a5	b1
88	2019-02-08	16:21:00	A1	a1	b1
88	2019-02-08	16:21:00	A1	a18	b1
88	2019-02-08	16:21:00	A1	a4	b1
88	2019-02-08	16:21:00	A1	a10	b1
88	2019-02-08	16:21:00	A1	a1	b1
88	2019-02-08	16:21:00	A1	a18	b1
88	2019-02-08	16:21:00	A1	a4	b1
88	2019-02-08	16:21:00	A1	a10	b1
88	2019-02-08	16:21:00	A1	a1	b1
88	2019-02-08	16:21:00	A1	a18	b1
88	2019-02-08	16:21:00	A1	a4	b1
88	2019-02-08	16:21:00	A1	a5	b1
88	2019-02-08	16:21:00	A1	a1	b1
88	2019-02-08	16:21:00	A1	a18	b1
88	2019-02-08	16:21:00	A1	a4	b1
88	2019-02-08	16:21:00	A1	a1	b1
88	2019-02-08	16:21:00	A1	a18	b1
88	2019-02-08	16:21:00	A1	a1	b1
88	2019-02-08	16:21:00	A1	a10	b1
88	2019-02-08	16:21:00	A1	a18	b1
88	2019-02-08	16:21:00	A1	a1	b1
88	2019-02-08	16:21:00	A1	a18	b1
88	2019-02-08	16:21:00	A1	a4	b1
88	2019-02-08	16:21:00	A1	a5	b1
88	2019-02-08	16:21:00	A1	a1	b1
88	2019-02-08	16:21:00	A1	a18	b1
88	2019-02-08	16:21:00	A1	a1	b1
88	2019-02-08	16:21:00	A1	a18	b1
88	2019-02-08	16:21:00	A1	a4	b1
88	2019-02-08	16:21:00	A1	a5	b1
88	2019-02-08	16:21:00	A1	a1	b1
88	2019-02-08	16:21:00	A1	a18	b1
88	2019-02-08	16:21:00	A1	a4	b1
88	2019-02-08	16:21:00	A1	a10	b1
88	2019-02-08	16:21:00	A1	a1	b1
88	2019-02-08	16:21:00	A1	a18	b1
88	2019-02-08	16:21:00	A1	a4	b1
88	2019-02-08	16:21:00	A1	a10	b1
88	2019-02-08	16:21:00	A1	a1	b1
88	2019-02-08	16:21:00	A1	a18	b1
88	2019-02-08	16:21:00	A1	a4	b1
88	2019-02-08	16:21:00	A1	a10	b1
88	2019-02-08	16:21:00	A1	a1	b1
88	2019-02-08	16:21:00	A1	a18	b1
88	2019-02-08	16:21:00	A1	a4	b1
88	2019-02-08	16:21:00	A1	a10	b1
88	2019-02-08	16:21:00	A1	a1	b1
88	2019-02-08	16:21:00	A1	a18	b1
88	2019-02-08	16:21:00	A1	a4	b1
88	2019-02-08	16:21:00	A1	a10	b1
88	2019-02-08	16:21:00	A1	a1	b1
88	2019-02-08	16:21:00	A1	a18	b1
88	2019-02-08	16:21:00	A1	a4	b1
88	2019-02-08	16:21:00	A1	a10	b1
88	2019-02-08	16:21:00	A1	a1	b1
88	2019-02-08	16:21:00	A1	a18	b1
88	2019-02-08	16:21:00	A1	a4	b1
88	2019-02-08	16:21:00	A1	a10	b1
88	2019-02-08	16:21:00	A1	a1	b1
88	2019-02-08	16:21:00	A1	a18	b1
88	2019-02-08	16:21:00	A1	a4	b1
88	2019-02-08	16:21:00	A1	a10	b1
88	2019-02-08	16:21:00	A1	a1	b1
88	2019-02-08	16:21:00	A1	a18	b1
88	2019-02-08	16:21:00	A1	a4	b1
88	2019-02-08	16:21:00	A1	a10	b1
88	2019-02-08	16:21:00	A1	a1	b1
88	2019-02-08	16:21:00	A1	a18	b1
88	2019-02-08	16:21:00	A1	a4	b1
88	2019-02-08	16:21:00	A1	a10	b1
88	2019-02-08	16:21:00	A1	a1	b1
88	2019-02-08	16:21:00	A1	a18	b1
88	2019-02-08	16:21:00	A1	a4	b1
88	2019-02-08	16:21:00	A1	a5	b1
88	2019-02-08	16:21:00	A1	a1	b1
88	2019-02-08	16:21:00	A1	a18	b1
88	2019-02-08	16:21:00	A1	a1	b1
88	2019-02-08	16:21:00	A1	a18	b1
88	2019-02-08	16:21:00	A1	a1	b1
88	2019-02-08	16:21:00	A1	a18	b1
88	2019-02-08	16:21:00	A1	a4	b1
88	2019-02-08	16:21:00	A1	a10	b1
88	2019-02-08	16:21:00	A1	a4	b1
88	2019-02-08	16:21:00	A1	a5	b1
88	2019-02-08	16:21:00	A1	a1	b1
88	2019-02-08	16:21:00	A1	a18	b1
88	2019-02-08	16:21:00	A1	a1	b1
88	2019-02-08	16:21:00	A1	a7	b1
88	2019-02-08	16:21:00	A1	a4	b1
88	2019-02-08	16:21:00	A1	a10	b1
88	2019-02-08	16:21:00	A1	a5	b1
88	2019-02-08	16:21:00	A1	a1	b1
88	2019-02-08	16:21:00	A1	a18	b1
88	2019-02-08	16:21:00	A1	a4	b1
88	2019-02-08	16:21:00	A1	a7	b1
88	2019-02-08	16:21:00	A1	a1	b1
88	2019-02-08	16:21:00	A1	a18	b1
88	2019-02-08	16:21:00	A1	a1	b1
88	2019-02-08	16:21:00	A1	a10	b1
88	2019-02-08	16:21:00	A1	a18	b1
88	2019-02-08	16:21:00	A1	a4	b1
88	2019-02-08	16:21:00	A1	a10	b1
88	2019-02-08	16:21:00	A1	a1	b1
88	2019-02-08	16:21:00	A1	a18	b1
88	2019-02-08	16:21:00	A1	a1	b1
88	2019-02-08	16:21:00	A1	a6	b1
88	2019-02-08	16:21:00	A1	a18	b1
88	2019-02-08	16:21:00	A1	a1	b1
88	2019-02-08	16:21:00	A1	a18	b1
88	2019-02-08	16:21:00	A1	a4	b1
88	2019-02-08	16:21:00	A1	a10	b1
88	2019-02-08	16:21:00	A1	a1	b1
88	2019-02-08	16:21:00	A1	a18	b1
88	2019-02-08	16:21:00	A1	a4	b1
88	2019-02-08	16:21:00	A1	a10	b1
88	2019-02-08	16:21:00	A1	a1	b1
88	2019-02-08	16:21:00	A1	a18	b1
88	2019-02-08	16:21:00	A1	a4	b1
88	2019-02-08	16:21:00	A1	a10	b1
88	2019-02-08	16:21:00	A1	a1	b1
88	2019-02-08	16:21:00	A1	a18	b1
88	2019-02-08	16:21:00	A1	a4	b1
88	2019-02-08	16:21:00	A1	a10	b1
88	2019-02-08	16:21:00	A1	a1	b1
88	2019-02-08	16:21:00	A1	a18	b1
88	2019-02-08	16:21:00	A1	a4	b1
88	2019-02-08	16:21:00	A1	a10	b1
88	2019-02-08	16:21:00	A1	a1	b1
88	2019-02-08	16:21:00	A1	a18	b1
88	2019-02-08	16:21:00	A1	a4	b1
88	2019-02-08	16:21:00	A1	a10	b1
88	2019-02-08	16:21:00	A1	a1	b1
88	2019-02-08	16:21:00	A1	a18	b1
88	2019-02-08	16:21:00	A1	a4	b1
88	2019-02-08	16:21:00	A1	a10	b1
88	2019-02-08	16:21:00	A1	a1	b1
88	2019-02-08	16:21:00	A1	a18	b1
88	2019-02-08	16:21:00	A1	a4	b1
88	2019-02-08	16:21:00	A1	a10	b1
88	2019-02-08	16:21:00	A1	a1	b1
88	2019-02-08	16:21:00	A1	a18	b1
88	2019-02-08	16:21:00	A1	a4	b1
88	2019-02-08	16:21:00	A1	a10	b1
88	2019-02-08	16:21:00	A1	a1	b1
88	2019-02-08	16:21:00	A1	a18	b1
88	2019-02-08	16:21:00	A1	a4	b1
88	2019-02-08	16:21:00	A1	a10	b1
88	2019-02-08	16:21:00	A1	a1	b1
88	2019-02-08	16:21:00	A1	a18	b1
88	2019-02-08	16:21:00	A1	a4	b1
88	2019-02-08	16:21:00	A1	a10	b1
89	2019-02-08	16:40:00	B2	a1	b1
89	2019-02-08	16:40:00	B2	a6	b1
89	2019-02-08	16:40:00	B2	a18	b1
89	2019-02-08	16:40:00	B2	a4	b1
89	2019-02-08	16:40:00	B2	a5	b1
89	2019-02-08	16:40:00	B2	a1	b1
89	2019-02-08	16:40:00	B2	a6	b1
89	2019-02-08	16:40:00	B2	a18	b1
89	2019-02-08	16:40:00	B2	a1	b1
89	2019-02-08	16:40:00	B2	a18	b1
89	2019-02-08	16:40:00	B2	a4	b1
89	2019-02-08	16:40:00	B2	a1	b1
89	2019-02-08	16:40:00	B2	a18	b1
89	2019-02-08	16:40:00	B2	a1	b1
89	2019-02-08	16:40:00	B2	a6	b1
89	2019-02-08	16:40:00	B2	a18	b1
89	2019-02-08	16:40:00	B2	a1	b1
89	2019-02-08	16:40:00	B2	a6	b1
89	2019-02-08	16:40:00	B2	a18	b1
89	2019-02-08	16:40:00	B2	a4	b1
89	2019-02-08	16:40:00	B2	a1	b1
89	2019-02-08	16:40:00	B2	a18	b1
89	2019-02-08	16:40:00	B2	a4	b1
89	2019-02-08	16:40:00	B2	a5	b1
89	2019-02-08	16:40:00	B2	a4	b1
89	2019-02-08	16:40:00	B2	a5	b1
89	2019-02-08	16:40:00	B2	a1	b1
89	2019-02-08	16:40:00	B2	a18	b1
89	2019-02-08	16:40:00	B2	a1	b1
89	2019-02-08	16:40:00	B2	a6	b1
89	2019-02-08	16:40:00	B2	a18	b1
89	2019-02-08	16:40:00	B2	a1	b1
89	2019-02-08	16:40:00	B2	a18	b1
89	2019-02-08	16:40:00	B2	a4	b1
89	2019-02-08	16:40:00	B2	a5	b1
89	2019-02-08	16:40:00	B2	a1	b1
89	2019-02-08	16:40:00	B2	a18	b1
89	2019-02-08	16:40:00	B2	a4	b1
89	2019-02-08	16:40:00	B2	a5	b1
89	2019-02-08	16:40:00	B2	a1	b1
89	2019-02-08	16:40:00	B2	a18	b1
89	2019-02-08	16:40:00	B2	a4	b1
89	2019-02-08	16:40:00	B2	a5	b1
89	2019-02-08	16:40:00	B2	a1	b1
89	2019-02-08	16:40:00	B2	a18	b1
89	2019-02-08	16:40:00	B2	a4	b1
89	2019-02-08	16:40:00	B2	a5	b1
89	2019-02-08	16:40:00	B2	a1	b1
89	2019-02-08	16:40:00	B2	a18	b1
89	2019-02-08	16:40:00	B2	a4	b1
89	2019-02-08	16:40:00	B2	a5	b1
89	2019-02-08	16:40:00	B2	a4	b1
89	2019-02-08	16:40:00	B2	a5	b1
89	2019-02-08	16:40:00	B2	a1	b1
89	2019-02-08	16:40:00	B2	a18	b1
89	2019-02-08	16:40:00	B2	a4	b1
89	2019-02-08	16:40:00	B2	a5	b1
89	2019-02-08	16:40:00	B2	a1	b1
89	2019-02-08	16:40:00	B2	a18	b1
89	2019-02-08	16:40:00	B2	a4	b1
89	2019-02-08	16:40:00	B2	a5	b1
89	2019-02-08	16:40:00	B2	a1	b1
89	2019-02-08	16:40:00	B2	a18	b1
89	2019-02-08	16:40:00	B2	a4	b1
89	2019-02-08	16:40:00	B2	a5	b1
89	2019-02-08	16:40:00	B2	a1	b1
89	2019-02-08	16:40:00	B2	a18	b1
89	2019-02-08	16:40:00	B2	a1	b1
89	2019-02-08	16:40:00	B2	a5	b1
89	2019-02-08	16:40:00	B2	a18	b1
90	2019-02-08	16:58:00	B1	a1	b1
90	2019-02-08	16:58:00	B1	a1	b1
90	2019-02-08	16:58:00	B1	a4	b1
90	2019-02-08	16:58:00	B1	a1	b1
90	2019-02-08	16:58:00	B1	a6	b1
90	2019-02-08	16:58:00	B1	a18	b1
90	2019-02-08	16:58:00	B1	a1	b1
90	2019-02-08	16:58:00	B1	a1	b1
90	2019-02-08	16:58:00	B1	a6	b1
90	2019-02-08	16:58:00	B1	a18	b1
90	2019-02-08	16:58:00	B1	a4	b1
90	2019-02-08	16:58:00	B1	a10	b1
90	2019-02-08	16:58:00	B1	a1	b1
90	2019-02-08	16:58:00	B1	a18	b1
90	2019-02-08	16:58:00	B1	a4	b1
90	2019-02-08	16:58:00	B1	a10	b1
90	2019-02-08	16:58:00	B1	a1	b1
90	2019-02-08	16:58:00	B1	a18	b1
90	2019-02-08	16:58:00	B1	a4	b1
90	2019-02-08	16:58:00	B1	a10	b1
90	2019-02-08	16:58:00	B1	a1	b1
90	2019-02-08	16:58:00	B1	a18	b1
90	2019-02-08	16:58:00	B1	a1	b1
90	2019-02-08	16:58:00	B1	a1	b1
90	2019-02-08	16:58:00	B1	a18	b1
90	2019-02-08	16:58:00	B1	a1	b1
90	2019-02-08	16:58:00	B1	a18	b1
90	2019-02-08	16:58:00	B1	a1	b1
90	2019-02-08	16:58:00	B1	a18	b1
90	2019-02-08	16:58:00	B1	a4	b1
90	2019-02-08	16:58:00	B1	a10	b1
90	2019-02-08	16:58:00	B1	a1	b1
90	2019-02-08	16:58:00	B1	a18	b1
90	2019-02-08	16:58:00	B1	a4	b1
90	2019-02-08	16:58:00	B1	a10	b1
90	2019-02-08	16:58:00	B1	a4	b1
90	2019-02-08	16:58:00	B1	a10	b1
90	2019-02-08	16:58:00	B1	a1	b1
90	2019-02-08	16:58:00	B1	a18	b1
90	2019-02-08	16:58:00	B1	a1	b1
90	2019-02-08	16:58:00	B1	a18	b1
103	2019-02-19	10:09:00	A2	a1	b1
103	2019-02-19	10:09:00	A2	a6	b1
103	2019-02-19	10:09:00	A2	a1	b1
103	2019-02-19	10:09:00	A2	a18	b1
103	2019-02-19	10:09:00	A2	a1	b1
103	2019-02-19	10:09:00	A2	a6	b1
103	2019-02-19	10:09:00	A2	a6	b1
103	2019-02-19	10:09:00	A2	a18	b1
103	2019-02-19	10:09:00	A2	a1	b1
103	2019-02-19	10:09:00	A2	a6	b1
103	2019-02-19	10:09:00	A2	a1	b1
103	2019-02-19	10:09:00	A2	a18	b1
103	2019-02-19	10:09:00	A2	a1	b1
103	2019-02-19	10:09:00	A2	a6	b1
103	2019-02-19	10:09:00	A2	a18	b1
103	2019-02-19	10:09:00	A2	a1	b1
103	2019-02-19	10:09:00	A2	a6	b1
103	2019-02-19	10:09:00	A2	a18	b1
103	2019-02-19	10:09:00	A2	a1	b1
103	2019-02-19	10:09:00	A2	a6	b1
103	2019-02-19	10:09:00	A2	a18	b1
103	2019-02-19	10:09:00	A2	a1	b1
103	2019-02-19	10:09:00	A2	a18	b1
103	2019-02-19	10:09:00	A2	a15	b1
116	2019-02-20	09:51:00	B2	a1	b1
116	2019-02-20	09:51:00	B2	a6	b1
116	2019-02-20	09:51:00	B2	a18	b1
116	2019-02-20	09:51:00	B2	a1	b1
118	2019-02-20	10:28:00	B1	a1	b1
118	2019-02-20	10:28:00	B1	a7	b1
118	2019-02-20	10:28:00	B1	a6	b1
118	2019-02-20	10:28:00	B1	a18	b1
118	2019-02-20	10:28:00	B1	a1	b1
118	2019-02-20	10:28:00	B1	a18	b1
125	2019-02-20	17:25:00	A2	a1	b1
125	2019-02-20	17:25:00	A2	a18	b1
125	2019-02-20	17:25:00	A2	a1	b1
125	2019-02-20	17:25:00	A2	a18	b1
125	2019-02-20	17:25:00	A2	a1	b1
125	2019-02-20	17:25:00	A2	a5	b1
125	2019-02-20	17:25:00	A2	a18	b1
125	2019-02-20	17:25:00	A2	a1	b1
125	2019-02-20	17:25:00	A2	a18	b1
125	2019-02-20	17:25:00	A2	a1	b1
125	2019-02-20	17:25:00	A2	a10	b1
125	2019-02-20	17:25:00	A2	a18	b1
125	2019-02-20	17:25:00	A2	a1	b1
125	2019-02-20	17:25:00	A2	a18	b1
125	2019-02-20	17:25:00	A2	a1	b1
125	2019-02-20	17:25:00	A2	a5	b1
125	2019-02-20	17:25:00	A2	a1	b1
125	2019-02-20	17:25:00	A2	a5	b1
125	2019-02-20	17:25:00	A2	a18	b1
125	2019-02-20	17:25:00	A2	a1	b1
125	2019-02-20	17:25:00	A2	a18	b1
125	2019-02-20	17:25:00	A2	a4	b1
125	2019-02-20	17:25:00	A2	a10	b1
125	2019-02-20	17:25:00	A2	a1	b1
125	2019-02-20	17:25:00	A2	a18	b1
125	2019-02-20	17:25:00	A2	a1	b1
125	2019-02-20	17:25:00	A2	a18	b1
127	2019-02-21	09:40:00	A3	a4	b1
127	2019-02-21	09:40:00	A3	a10	b1
127	2019-02-21	09:40:00	A3	a1	b1
127	2019-02-21	09:40:00	A3	a18	b1
127	2019-02-21	09:40:00	A3	a4	b1
127	2019-02-21	09:40:00	A3	a1	b1
127	2019-02-21	09:40:00	A3	a18	b1
127	2019-02-21	09:40:00	A3	a4	b1
127	2019-02-21	09:40:00	A3	a5	b1
127	2019-02-21	09:40:00	A3	a1	b1
127	2019-02-21	09:40:00	A3	a18	b1
127	2019-02-21	09:40:00	A3	a4	b1
127	2019-02-21	09:40:00	A3	a5	b1
127	2019-02-21	09:40:00	A3	a1	b1
127	2019-02-21	09:40:00	A3	a18	b1
127	2019-02-21	09:40:00	A3	a4	b1
127	2019-02-21	09:40:00	A3	a1	b1
127	2019-02-21	09:40:00	A3	a18	b1
127	2019-02-21	09:40:00	A3	a4	b1
127	2019-02-21	09:40:00	A3	a5	b1
127	2019-02-21	09:40:00	A3	a1	b1
127	2019-02-21	09:40:00	A3	a18	b1
127	2019-02-21	09:40:00	A3	a1	b1
127	2019-02-21	09:40:00	A3	a10	b1
127	2019-02-21	09:40:00	A3	a4	b1
127	2019-02-21	09:40:00	A3	a1	b1
127	2019-02-21	09:40:00	A3	a18	b1
127	2019-02-21	09:40:00	A3	a1	b1
127	2019-02-21	09:40:00	A3	a18	b1
127	2019-02-21	09:40:00	A3	a1	b1
127	2019-02-21	09:40:00	A3	a18	b1
127	2019-02-21	09:40:00	A3	a4	b1
127	2019-02-21	09:40:00	A3	a5	b1
127	2019-02-21	09:40:00	A3	a1	b1
127	2019-02-21	09:40:00	A3	a18	b1
127	2019-02-21	09:40:00	A3	a4	b1
127	2019-02-21	09:40:00	A3	a5	b1
127	2019-02-21	09:40:00	A3	a1	b1
127	2019-02-21	09:40:00	A3	a18	b1
127	2019-02-21	09:40:00	A3	a1	b1
127	2019-02-21	09:40:00	A3	a18	b1
127	2019-02-21	09:40:00	A3	a1	b1
127	2019-02-21	09:40:00	A3	a18	b1
127	2019-02-21	09:40:00	A3	a4	b1
127	2019-02-21	09:40:00	A3	a5	b1
127	2019-02-21	09:40:00	A3	a1	b1
127	2019-02-21	09:40:00	A3	a18	b1
127	2019-02-21	09:40:00	A3	a4	b1
127	2019-02-21	09:40:00	A3	a5	b1
127	2019-02-21	09:40:00	A3	a1	b1
127	2019-02-21	09:40:00	A3	a18	b1
127	2019-02-21	09:40:00	A3	a1	b1
127	2019-02-21	09:40:00	A3	a18	b1
127	2019-02-21	09:40:00	A3	a15	b1
127	2019-02-21	09:40:00	A3	a1	b1
127	2019-02-21	09:40:00	A3	a18	b1
127	2019-02-21	09:40:00	A3	a1	b1
127	2019-02-21	09:40:00	A3	a18	b1
127	2019-02-21	09:40:00	A3	a1	b1
127	2019-02-21	09:40:00	A3	a18	b1
127	2019-02-21	09:40:00	A3	a1	b1
127	2019-02-21	09:40:00	A3	a18	b1
127	2019-02-21	09:40:00	A3	a1	b1
127	2019-02-21	09:40:00	A3	a18	b1
127	2019-02-21	09:40:00	A3	a4	b1
127	2019-02-21	09:40:00	A3	a5	b1
127	2019-02-21	09:40:00	A3	a1	b1
127	2019-02-21	09:40:00	A3	a18	b1
127	2019-02-21	09:40:00	A3	a1	b1
127	2019-02-21	09:40:00	A3	a18	b1
127	2019-02-21	09:40:00	A3	a4	b1
127	2019-02-21	09:40:00	A3	a5	b1
128	2019-02-21	09:56:00	A1	a1	b1
128	2019-02-21	09:56:00	A1	a6	b1
128	2019-02-21	09:56:00	A1	a6	b1
128	2019-02-21	09:56:00	A1	a6	b1
128	2019-02-21	09:56:00	A1	a6	b1
128	2019-02-21	09:56:00	A1	a6	b1
128	2019-02-21	09:56:00	A1	a6	b1
128	2019-02-21	09:56:00	A1	a18	b1
128	2019-02-21	09:56:00	A1	a4	b1
128	2019-02-21	09:56:00	A1	a1	b1
128	2019-02-21	09:56:00	A1	a18	b1
128	2019-02-21	09:56:00	A1	a1	b1
128	2019-02-21	09:56:00	A1	a18	b1
128	2019-02-21	09:56:00	A1	a1	b1
128	2019-02-21	09:56:00	A1	a18	b1
128	2019-02-21	09:56:00	A1	a4	b1
128	2019-02-21	09:56:00	A1	a5	b1
128	2019-02-21	09:56:00	A1	a1	b1
128	2019-02-21	09:56:00	A1	a18	b1
128	2019-02-21	09:56:00	A1	a1	b1
128	2019-02-21	09:56:00	A1	a18	b1
129	2019-02-21	10:14:00	B1	a4	b1
129	2019-02-21	10:14:00	B1	a10	b1
129	2019-02-21	10:14:00	B1	a1	b1
129	2019-02-21	10:14:00	B1	a18	b1
129	2019-02-21	10:14:00	B1	a4	b1
129	2019-02-21	10:14:00	B1	a10	b1
129	2019-02-21	10:14:00	B1	a5	b1
129	2019-02-21	10:14:00	B1	a1	b1
129	2019-02-21	10:14:00	B1	a18	b1
129	2019-02-21	10:14:00	B1	a1	b1
129	2019-02-21	10:14:00	B1	a10	b1
129	2019-02-21	10:14:00	B1	a4	b1
129	2019-02-21	10:14:00	B1	a1	b1
129	2019-02-21	10:14:00	B1	a18	b1
129	2019-02-21	10:14:00	B1	a10	b1
129	2019-02-21	10:14:00	B1	a4	b1
129	2019-02-21	10:14:00	B1	a1	b1
129	2019-02-21	10:14:00	B1	a18	b1
129	2019-02-21	10:14:00	B1	a4	b1
129	2019-02-21	10:14:00	B1	a1	b1
129	2019-02-21	10:14:00	B1	a18	b1
129	2019-02-21	10:14:00	B1	a4	b1
129	2019-02-21	10:14:00	B1	a10	b1
129	2019-02-21	10:14:00	B1	a1	b1
129	2019-02-21	10:14:00	B1	a18	b1
129	2019-02-21	10:14:00	B1	a4	b1
129	2019-02-21	10:14:00	B1	a10	b1
129	2019-02-21	10:14:00	B1	a1	b1
129	2019-02-21	10:14:00	B1	a18	b1
129	2019-02-21	10:14:00	B1	a4	b1
129	2019-02-21	10:14:00	B1	a10	b1
129	2019-02-21	10:14:00	B1	a1	b1
129	2019-02-21	10:14:00	B1	a6	b1
129	2019-02-21	10:14:00	B1	a18	b1
129	2019-02-21	10:14:00	B1	a4	b1
129	2019-02-21	10:14:00	B1	a10	b1
129	2019-02-21	10:14:00	B1	a1	b1
129	2019-02-21	10:14:00	B1	a18	b1
129	2019-02-21	10:14:00	B1	a4	b1
129	2019-02-21	10:14:00	B1	a10	b1
129	2019-02-21	10:14:00	B1	a1	b1
129	2019-02-21	10:14:00	B1	a18	b1
[truncated: 19,741 more rows]
